# Supplementary material for: Alu elements shape the primate transcriptome by cis-regulation of RNA editing
Source: Genome Biol. 2014 Feb 3;15(2):R28. doi: 10.1186/gb-2014-15-2-r28 (PMC4053975; doi:10.1186/gb-2014-15-2-r28)
Supplement: Additional file 2: Table S2 — All non-Alu editing sites included in the study. [file gb-2014-15-2-r28-S2.xlsx]

## Sheet: AllsitesWmut
chr	position	gene	strand	effect	aaa substitution	bdistance	clustered?
chr4	129048	ZNF718	+	intron_variant	na	-46	No
chr16	170456	NPRL3	-	intron_variant	na	-884	No
chr5	214738	CCDC127	-	intron_variant	na	-125	No
chr18	216557	THOC1	-	missense_variant	T/A	-14191	No
chrX	218674	PLCXD1	+	3_prime_UTR_variant,intron_variant,nc_transcript_variant	na	-82	No
chrX	219020	PLCXD1	+	3_prime_UTR_variant,intron_variant,nc_transcript_variant	na	42	No
chr18	223008	THOC1	-	intron_variant	na	-7740	No
chr18	223029	THOC1	-	intron_variant	na	-7719	No
chr18	223030	THOC1	-	intron_variant	na	-7718	No
chr18	223071	THOC1	-	intron_variant	na	-7677	No
chr18	223076	THOC1	-	intron_variant	na	-7672	No
chr18	223082	THOC1	-	intron_variant	na	-7666	No
chr5	279758	PDCD6	+	intron_variant	na	-904	No
chr5	279799	PDCD6	+	intron_variant	na	-945	No
chr5	285079	PDCD6	+	intron_variant	na	-6225	No
chr5	290428	PDCD6	+	intron_variant	na	-11574	No
chr5	310883	AHRR/PDCD6	+	intron_variant	na	914	No
chr20	333415	NRSN2	+	intron_variant	na	None/>20000	No
chr20	333466	NRSN2	+	intron_variant	na	None/>20000	No
chr9	373237	DOCK8	+	intron_variant	na	1217	No
chr3	388748	CHL1	+	intron_variant	na	None/>20000	No
chr3	389052	CHL1	+	intron_variant	na	None/>20000	No
chr6	400716	IRF4	+	intron_variant,nc_transcript_variant	na	2034	No
chr17	420467	VPS53	-	3_prime_UTR_variant	na	-306	No
chr3	437377	CHL1	+	intron_variant	na	None/>20000	No
chr16	438698	LOC100134368	+	intron_variant,nc_transcript_variant	na	-918	No
chr16	438721	LOC100134368	+	intron_variant,nc_transcript_variant	na	-941	No
chr9	458257	DOCK8	+	intron_variant	na	-8881	No
chr4	475468	ZNF721	-	intron_variant	na	-816	No
chr16	542727	RAB11FIP3	+	intron_variant	na	239	No
chr16	547075	RAB11FIP3	+	intron_variant	na	916	No
chr16	646421	RAB40C	+	intron_variant	na	-521	No
chr16	646571	RAB40C	+	intron_variant	na	-671	No
chr16	656302	RAB40C	+	intron_variant	na	-1230	No
chr1	662511	LOC100133331	-	intron_variant,non_coding_exon_variant,nc_transcript_variant	na	None/>20000	No
chr1	662542	LOC100133331	-	intron_variant,non_coding_exon_variant,nc_transcript_variant	na	None/>20000	No
chr1	662544	LOC100133331	-	intron_variant,non_coding_exon_variant,nc_transcript_variant	na	None/>20000	No
chr16	671682	RAB40C	+	intron_variant	na	826	No
chr18	696626	ENOSF1	-	intron_variant	na	116	No
chr18	696696	ENOSF1	-	intron_variant	na	-143	No
chr18	696794	ENOSF1	-	intron_variant	na	-45	No
chr18	696805	ENOSF1	-	intron_variant	na	-34	No
chr17	703402	NXN	-	3_prime_UTR_variant	na	29	No
chr12	720196	NINJ2	-	intron_variant	na	1	No
chr11	767840	PDDC1	-	3_prime_UTR_variant,intron_variant	na	-9	No
chr11	770002	PDDC1	-	3_prime_UTR_variant,intron_variant	na	87	No
chr4	774321	LOC100129917	-	intron_variant,non_coding_exon_variant,nc_transcript_variant	na	44	No
chr4	805327	CPLX1	-	intron_variant	na	-529	No
chr11	863029	TSPAN4	+	intron_variant	na	-1299	No
chr7	884665	SUN1	+	intron_variant	na	1074	No
chr17	908246	ABR	-	3_prime_UTR_variant,intron_variant,non_coding_exon_variant,nc_transcript_variant	na	None/>20000	No
chr16	933923	LMF1	-	intron_variant,nc_transcript_variant	na	None/>20000	Yes
chr16	933925	LMF1	-	intron_variant,nc_transcript_variant	na	None/>20000	Yes
chr16	933937	LMF1	-	intron_variant,nc_transcript_variant	na	None/>20000	Yes
chr16	933938	LMF1	-	intron_variant,nc_transcript_variant	na	None/>20000	Yes
chr16	933962	LMF1	-	intron_variant,nc_transcript_variant	na	None/>20000	Yes
chr16	933965	LMF1	-	intron_variant,nc_transcript_variant	na	None/>20000	Yes
chr16	933995	LMF1	-	intron_variant,nc_transcript_variant	na	None/>20000	Yes
chr16	934004	LMF1	-	intron_variant,nc_transcript_variant	na	None/>20000	Yes
chr16	934005	LMF1	-	intron_variant,nc_transcript_variant	na	None/>20000	Yes
chr16	934013	LMF1	-	intron_variant,nc_transcript_variant	na	None/>20000	Yes
chr16	934020	LMF1	-	intron_variant,nc_transcript_variant	na	None/>20000	Yes
chr16	934021	LMF1	-	intron_variant,nc_transcript_variant	na	None/>20000	Yes
chr16	934034	LMF1	-	intron_variant,nc_transcript_variant	na	None/>20000	Yes
chr16	934035	LMF1	-	intron_variant,nc_transcript_variant	na	None/>20000	Yes
chr16	934036	LMF1	-	intron_variant,nc_transcript_variant	na	None/>20000	Yes
chr16	934037	LMF1	-	intron_variant,nc_transcript_variant	na	None/>20000	Yes
chr16	934047	LMF1	-	intron_variant,nc_transcript_variant	na	None/>20000	Yes
chr16	934048	LMF1	-	intron_variant,nc_transcript_variant	na	None/>20000	Yes
chr16	934063	LMF1	-	intron_variant,nc_transcript_variant	na	None/>20000	Yes
chr16	934065	LMF1	-	intron_variant,nc_transcript_variant	na	None/>20000	Yes
chr16	934066	LMF1	-	intron_variant,nc_transcript_variant	na	None/>20000	Yes
chr16	934067	LMF1	-	intron_variant,nc_transcript_variant	na	None/>20000	Yes
chr16	934075	LMF1	-	intron_variant,nc_transcript_variant	na	None/>20000	Yes
chr16	934078	LMF1	-	intron_variant,nc_transcript_variant	na	None/>20000	Yes
chr16	934083	LMF1	-	intron_variant,nc_transcript_variant	na	None/>20000	Yes
chr16	934086	LMF1	-	intron_variant,nc_transcript_variant	na	None/>20000	Yes
chr16	934098	LMF1	-	intron_variant,nc_transcript_variant	na	None/>20000	Yes
chr16	934111	LMF1	-	intron_variant,nc_transcript_variant	na	None/>20000	Yes
chr16	934112	LMF1	-	intron_variant,nc_transcript_variant	na	None/>20000	Yes
chr16	934124	LMF1	-	intron_variant,nc_transcript_variant	na	None/>20000	Yes
chr16	934126	LMF1	-	intron_variant,nc_transcript_variant	na	None/>20000	Yes
chr16	934130	LMF1	-	intron_variant,nc_transcript_variant	na	None/>20000	Yes
chr16	934136	LMF1	-	intron_variant,nc_transcript_variant	na	None/>20000	Yes
chr16	934140	LMF1	-	intron_variant,nc_transcript_variant	na	None/>20000	Yes
chr16	934141	LMF1	-	intron_variant,nc_transcript_variant	na	None/>20000	Yes
chr16	934146	LMF1	-	intron_variant,nc_transcript_variant	na	None/>20000	Yes
chr16	934147	LMF1	-	intron_variant,nc_transcript_variant	na	None/>20000	Yes
chr16	934148	LMF1	-	intron_variant,nc_transcript_variant	na	None/>20000	Yes
chr16	934150	LMF1	-	intron_variant,nc_transcript_variant	na	None/>20000	Yes
chr16	934155	LMF1	-	intron_variant,nc_transcript_variant	na	None/>20000	Yes
chr16	934181	LMF1	-	intron_variant,nc_transcript_variant	na	None/>20000	Yes
chr16	934224	LMF1	-	intron_variant,nc_transcript_variant	na	None/>20000	No
chr16	934259	LMF1	-	intron_variant,nc_transcript_variant	na	None/>20000	No
chr16	935533	LMF1	-	intron_variant,nc_transcript_variant	na	None/>20000	No
chr16	935550	LMF1	-	intron_variant,nc_transcript_variant	na	None/>20000	No
chr1	1048186	C1orf159	-	intron_variant	na	-112	No
chr1	1048263	C1orf159	-	intron_variant	na	-35	No
chr1	1048698	C1orf159	-	intron_variant	na	107	No
chr1	1048954	C1orf159	-	intron_variant	na	-340	No
chr1	1049113	C1orf159	-	intron_variant	na	-181	No
chr19	1069095	HMHA1	+	intron_variant	na	6138	No
chr5	1108670	SLC12A7	-	intron_variant	na	None/>20000	No
chr2	1156815	SNTG2	+	intron_variant	na	10	No
chr1	1157460	SDF4	-	intron_variant	na	423	No
chr2	1207168	SNTG2	+	intron_variant	na	None/>20000	No
chr2	1207989	SNTG2	+	intron_variant	na	None/>20000	No
chr2	1208115	SNTG2	+	intron_variant	na	None/>20000	No
chr5	1224405	SLC6A19	+	3_prime_UTR_variant	na	None/>20000	No
chr1	1247494	CPSF3L	-	synonymous_variant	na	-3940	No
chr1	1253229	CPSF3L	-	intron_variant	na	-16	No
chr12	1267027	ERC1	+	intron_variant,nc_transcript_variant	na	14327	No
chr20	1316878	FKBP1A-SDCBP2	-	intron_variant,nc_transcript_variant	na	None/>20000	No
chr20	1317307	FKBP1A-SDCBP2	-	intron_variant,nc_transcript_variant	na	None/>20000	No
chr20	1317308	FKBP1A-SDCBP2	-	intron_variant,nc_transcript_variant	na	None/>20000	No
chr20	1317309	FKBP1A-SDCBP2	-	intron_variant,nc_transcript_variant	na	None/>20000	No
chr20	1317380	FKBP1A-SDCBP2	-	intron_variant,nc_transcript_variant	na	None/>20000	No
chr10	1378971	ADARB2	-	intron_variant	na	None/>20000	No
chr1	1385381	ATAD3C	+	5_prime_UTR_variant	na	47	No
chr19	1398976	GAMT	-	missense_variant	N/S	None/>20000	No
chr16	1412723	GNPTG	+	missense_variant	T/A	-1065	No
chr19	1413627	DAZAP1	+	intron_variant	na	27	No
chr19	1413628	DAZAP1	+	intron_variant	na	26	No
chr12	1421848	ERC1	+	intron_variant,nc_transcript_variant	na	-24	No
chr12	1422382	ERC1	+	intron_variant,nc_transcript_variant	na	-558	No
chr1	1425783	ATAD3B	+	intron_variant,missense_variant	K/R	-1635	No
chr20	1471381	SIRPB2	-	intron_variant	na	None/>20000	No
chr20	1471492	SIRPB2	-	intron_variant	na	None/>20000	No
chr20	1471493	SIRPB2	-	intron_variant	na	None/>20000	No
chr20	1471535	SIRPB2	-	intron_variant	na	None/>20000	No
chr20	1471574	SIRPB2	-	intron_variant	na	None/>20000	No
chr2	1483123	TPO	+	intron_variant	na	None/>20000	No
chr10	1490138	ADARB2	-	intron_variant	na	17192	No
chr12	1527498	ERC1	+	intron_variant,nc_transcript_variant	na	397	No
chr11	1537873	MOB2	-	intron_variant	na	None/>20000	No
chr12	1612090	LOC100292680	+	3_prime_UTR_variant,non_coding_exon_variant,nc_transcript_variant	na	None/>20000	No
chr12	1612579	LOC100292680	+	non_coding_exon_variant,nc_transcript_variant	na	None/>20000	No
chr19	1614330	TCF3	-	intron_variant	na	-10523	No
chr10	1616888	ADARB2	-	intron_variant	na	None/>20000	No
chr10	1616924	ADARB2	-	intron_variant	na	None/>20000	No
chr10	1619956	ADARB2	-	intron_variant	na	None/>20000	No
chr10	1620043	ADARB2	-	intron_variant	na	None/>20000	No
chr10	1623217	ADARB2	-	intron_variant	na	-18717	No
chr16	1627412	IFT140	-	intron_variant	na	-1332	No
chr16	1627435	IFT140	-	intron_variant	na	-1309	No
chr16	1629174	IFT140	-	intron_variant	na	161	No
chr5	1629741	LOC728613	-	3_prime_UTR_variant,intron_variant,nc_transcript_variant,missense_variant	E/G	24	No
chr6	1647762	GMDS	-	intron_variant	na	-3046	No
chr6	1647763	GMDS	-	intron_variant	na	-3045	No
chr6	1647789	GMDS	-	intron_variant	na	-3019	No
chr6	1648325	GMDS	-	intron_variant	na	-2483	No
chrX	1655454	P2RY8	-	intron_variant	na	1	No
chr1	1659355	SLC35E2	-	3_prime_UTR_variant,intron_variant	na	-1474	No
chr1	1660044	SLC35E2	-	3_prime_UTR_variant,intron_variant	na	-785	No
chr17	1686410	SMYD4	-	intron_variant,missense_variant	Y/C	1286	No
chr17	1739114	RPA1	+	intron_variant	na	291	No
chr16	1827756	SPSB3	-	intron_variant,missense_variant	K/R	None/>20000	No
chr16	1835393	NUBP2	+	intron_variant	na	-331	No
chr4	1896069	WHSC1	+	intron_variant	na	74	No
chr7	1919673	MAD1L1	-	intron_variant	na	8	No
chr4	1935115	WHSC1	+	intron_variant	na	5	No
chr11	1955058	TNNT3	+	synonymous_variant	na	None/>20000	No
chr11	1969557	MRPL23	+	intron_variant	na	None/>20000	No
chr11	1969572	MRPL23	+	intron_variant	na	None/>20000	No
chr16	2012091	RPS2	-	3_prime_UTR_variant,intron_variant	na	None/>20000	No
chr16	2012100	RPS2	-	intron_variant,stop_lost	na	None/>20000	No
chr16	2012105	RPS2	-	intron_variant,synonymous_variant	na	None/>20000	No
chr16	2012169	RPS2	-	intron_variant,missense_variant	D/G	None/>20000	No
chr16	2012178	RPS2	-	intron_variant,missense_variant	E/G	None/>20000	No
chr16	2012181	RPS2	-	intron_variant,missense_variant	Q/R	None/>20000	No
chr16	2012184	RPS2	-	intron_variant,missense_variant	Y/C	None/>20000	No
chr16	2012227	RPS2	-	intron_variant,missense_variant	T/A	None/>20000	No
chr16	2012232	RPS2	-	intron_variant,missense_variant	Y/C	None/>20000	No
chr16	2012251	RPS2	-	intron_variant,missense_variant	I/V	None/>20000	No
chr16	2012263	RPS2	-	intron_variant,missense_variant	T/A	None/>20000	No
chr17	2020545	SMG6	-	intron_variant	na	14	No
chr19	2047602	MKNK2	-	intron_variant	na	None/>20000	No
chr17	2050724	SMG6	-	intron_variant	na	-29	No
chr6	2063618	GMDS	-	intron_variant	na	16644	No
chr6	2075289	GMDS	-	intron_variant	na	None/>20000	No
chr6	2075322	GMDS	-	intron_variant	na	None/>20000	No
chr6	2080439	GMDS	-	intron_variant	na	None/>20000	No
chr19	2088173	MOB3A	-	intron_variant	na	-289	No
chr19	2089440	MOB3A	-	intron_variant	na	675	No
chr19	2089875	MOB3A	-	intron_variant	na	-792	No
chr19	2090501	MOB3A	-	intron_variant	na	-166	No
chr19	2093361	MOB3A	-	intron_variant	na	580	No
chr19	2093394	MOB3A	-	intron_variant	na	613	No
chr20	2099434	STK35	+	intron_variant	na	-1044	No
chr20	2099476	STK35	+	intron_variant	na	-1086	No
chr20	2099498	STK35	+	intron_variant	na	-1108	No
chr20	2111793	STK35	+	intron_variant	na	185	No
chr20	2111843	STK35	+	intron_variant	na	135	No
chr1	2123461	C1orf86	-	3_prime_UTR_variant,intron_variant,nc_transcript_variant	na	267	No
chr20	2128469	STK35	+	3_prime_UTR_variant,intron_variant	na	-16368	No
chr6	2211103	GMDS	-	intron_variant	na	-10029	No
chr6	2211113	GMDS	-	intron_variant	na	-10019	No
chr6	2211116	GMDS	-	intron_variant	na	-10016	No
chr6	2211177	GMDS	-	intron_variant	na	-9955	No
chr7	2217375	MAD1L1	-	intron_variant	na	-9042	No
chr7	2217383	MAD1L1	-	intron_variant	na	-9034	No
chr6	2258597	LOC100508120	+	intron_variant,nc_transcript_variant	na	-1328	No
chr17	2262041	SGSM2	+	intron_variant	na	118	No
chr6	2275507	LOC100508120	+	intron_variant,nc_transcript_variant	na	-1386	No
chr6	2275528	LOC100508120	+	intron_variant,nc_transcript_variant	na	-1407	No
chr6	2275610	LOC100508120	+	intron_variant,nc_transcript_variant	na	-1489	No
chr6	2277224	LOC100508120	+	intron_variant,nc_transcript_variant	na	299	No
chr6	2277316	LOC100508120	+	intron_variant,nc_transcript_variant	na	207	No
chr6	2277317	LOC100508120	+	intron_variant,nc_transcript_variant	na	206	No
chr17	2335543	METTL16	-	intron_variant	na	1	No
chr4	2451949	LOC402160	+	3_prime_UTR_variant,intron_variant,synonymous_variant	na	None/>20000	No
chr1	2487566	LOC100133445	-	intron_variant,non_coding_exon_variant,nc_transcript_variant	na	None/>20000	No
chr1	2487569	LOC100133445	-	intron_variant,non_coding_exon_variant,nc_transcript_variant	na	None/>20000	No
chr1	2487583	LOC100133445	-	intron_variant,non_coding_exon_variant,nc_transcript_variant	na	None/>20000	No
chr1	2487584	LOC100133445	-	intron_variant,non_coding_exon_variant,nc_transcript_variant	na	None/>20000	No
chr1	2487635	LOC100133445	-	intron_variant,non_coding_exon_variant,nc_transcript_variant	na	None/>20000	No
chr1	2487636	LOC100133445	-	intron_variant,non_coding_exon_variant,nc_transcript_variant	na	None/>20000	No
chr1	2487685	LOC100133445	-	intron_variant,non_coding_exon_variant,nc_transcript_variant	na	None/>20000	No
chr1	2487721	LOC100133445	-	intron_variant,non_coding_exon_variant,nc_transcript_variant	na	None/>20000	No
chr1	2487722	LOC100133445	-	intron_variant,non_coding_exon_variant,nc_transcript_variant	na	None/>20000	No
chr1	2487737	LOC100133445	-	intron_variant,non_coding_exon_variant,nc_transcript_variant	na	None/>20000	No
chr1	2487811	LOC100133445	-	5_prime_UTR_variant,intron_variant,non_coding_exon_variant,nc_transcript_variant	na	None/>20000	Yes
chr1	2487831	LOC100133445	-	5_prime_UTR_variant,intron_variant,non_coding_exon_variant,nc_transcript_variant	na	None/>20000	Yes
chr1	2487832	LOC100133445	-	5_prime_UTR_variant,intron_variant,non_coding_exon_variant,nc_transcript_variant	na	None/>20000	Yes
chr1	2487833	LOC100133445	-	5_prime_UTR_variant,intron_variant,non_coding_exon_variant,nc_transcript_variant	na	None/>20000	Yes
chr1	2487848	LOC100133445	-	5_prime_UTR_variant,intron_variant,non_coding_exon_variant,nc_transcript_variant	na	None/>20000	Yes
chr1	2487868	LOC100133445	-	5_prime_UTR_variant,intron_variant,non_coding_exon_variant,nc_transcript_variant	na	None/>20000	Yes
chr1	2487870	LOC100133445	-	5_prime_UTR_variant,intron_variant,non_coding_exon_variant,nc_transcript_variant	na	None/>20000	Yes
chr1	2487901	LOC100133445	-	5_prime_UTR_variant,intron_variant,non_coding_exon_variant,nc_transcript_variant	na	None/>20000	Yes
chr1	2487930	LOC100133445	-	5_prime_UTR_variant,intron_variant,non_coding_exon_variant,nc_transcript_variant	na	None/>20000	Yes
chr1	2487945	LOC100133445	-	5_prime_UTR_variant,intron_variant,non_coding_exon_variant,nc_transcript_variant	na	None/>20000	Yes
chr1	2487948	LOC100133445	-	5_prime_UTR_variant,intron_variant,non_coding_exon_variant,nc_transcript_variant	na	None/>20000	Yes
chr1	2487956	LOC100133445	-	5_prime_UTR_variant,intron_variant,non_coding_exon_variant,nc_transcript_variant	na	None/>20000	Yes
chr1	2487970	LOC100133445	-	5_prime_UTR_variant,intron_variant,non_coding_exon_variant,nc_transcript_variant	na	None/>20000	Yes
chr1	2487993	LOC100133445	-	5_prime_UTR_variant,intron_variant,non_coding_exon_variant,nc_transcript_variant	na	None/>20000	Yes
chr1	2487994	LOC100133445	-	5_prime_UTR_variant,intron_variant,non_coding_exon_variant,nc_transcript_variant	na	None/>20000	Yes
chr1	2488006	LOC100133445	-	5_prime_UTR_variant,intron_variant,non_coding_exon_variant,nc_transcript_variant	na	None/>20000	Yes
chr1	2488043	LOC100133445	-	5_prime_UTR_variant,non_coding_exon_variant,nc_transcript_variant	na	None/>20000	Yes
chr1	2488052	LOC100133445	-	5_prime_UTR_variant,non_coding_exon_variant,nc_transcript_variant	na	None/>20000	Yes
chr1	2488057	LOC100133445	-	5_prime_UTR_variant,non_coding_exon_variant,nc_transcript_variant	na	None/>20000	Yes
chr1	2488058	LOC100133445	-	5_prime_UTR_variant,non_coding_exon_variant,nc_transcript_variant	na	None/>20000	Yes
chr1	2488067	LOC100133445	-	5_prime_UTR_variant,non_coding_exon_variant,nc_transcript_variant	na	None/>20000	Yes
chr1	2488075	LOC100133445	-	5_prime_UTR_variant,non_coding_exon_variant,nc_transcript_variant	na	None/>20000	Yes
chr19	2512795	GNG7	-	3_prime_UTR_variant	na	-1122	No
chr17	2566067	PAFAH1B1	+	intron_variant	na	56	No
chr19	2628840	GNG7	-	intron_variant	na	2755	No
chr19	2628960	GNG7	-	intron_variant	na	2875	No
chr19	2630322	GNG7	-	intron_variant	na	-1821	No
chr19	2630394	GNG7	-	intron_variant	na	-1749	No
chr19	2634123	GNG7	-	intron_variant	na	-1462	No
chr19	2635498	GNG7	-	intron_variant	na	-87	No
chr19	2635499	GNG7	-	intron_variant	na	-86	No
chr19	2635500	GNG7	-	intron_variant	na	-85	No
chr16	2644008	PDPK1	+	intron_variant	na	256	No
chr19	2653648	GNG7	-	intron_variant	na	538	No
chr19	2673845	GNG7	-	intron_variant	na	124	No
chr19	2673851	GNG7	-	intron_variant	na	-129	No
chr19	2673856	GNG7	-	intron_variant	na	-124	No
chr19	2673872	GNG7	-	intron_variant	na	-108	No
chr19	2693700	GNG7	-	intron_variant	na	257	No
chr19	2694392	GNG7	-	intron_variant	na	-561	No
chr19	2694810	GNG7	-	intron_variant	na	-143	No
chr18	2722164	SMCHD1	+	intron_variant	na	11	No
chr18	2722165	SMCHD1	+	intron_variant	na	10	No
chr19	2790134	THOP1	+	intron_variant	na	-1358	No
chr19	2790137	THOP1	+	intron_variant	na	-1361	No
chr19	2790144	THOP1	+	intron_variant	na	-1368	No
chrX	2831351	ARSD	-	intron_variant	na	3824	No
chr19	2853052	ZNF555	+	missense_variant	H/R	2233	No
chr19	2853566	ZNF555	+	synonymous_variant	na	1719	No
chr19	2855794	ZNF555	+	3_prime_UTR_variant	na	-223	No
chr20	2860593	PTPRA	+	intron_variant	na	798	No
chr6	2870852	MGC39372	-	intron_variant,nc_transcript_variant	na	-962	No
chr20	2876736	PTPRA	+	intron_variant	na	3	No
chr18	2891758	EMILIN2	+	missense_variant	K/E	1010	No
chr20	2911130	PTPRA	+	intron_variant	na	-642	No
chr20	2911185	PTPRA	+	intron_variant	na	-697	No
chr20	2911247	PTPRA	+	intron_variant	na	-759	No
chr20	2923266	PTPRA	+	intron_variant	na	-1295	No
chr20	2923276	PTPRA	+	intron_variant	na	-1305	No
chr20	2923295	PTPRA	+	intron_variant	na	-1324	No
chr20	2923296	PTPRA	+	intron_variant	na	-1325	No
chr20	2923824	PTPRA	+	intron_variant	na	862	No
chr20	2923978	PTPRA	+	intron_variant	na	708	No
chr20	2923991	PTPRA	+	intron_variant	na	695	No
chr20	2924007	PTPRA	+	intron_variant	na	679	No
chr20	2924010	PTPRA	+	intron_variant	na	676	No
chr20	2924011	PTPRA	+	intron_variant	na	675	No
chr11	2927634	SLC22A18	+	intron_variant	na	None/>20000	No
chr20	2956690	PTPRA	+	intron_variant	na	953	No
chr12	2959350	LOC100507424	+	intron_variant,nc_transcript_variant	na	10	No
chr7	2960880	CARD11	-	intron_variant	na	12121	No
chr7	2960900	CARD11	-	intron_variant	na	12141	No
chr20	2960926	PTPRA	+	intron_variant	na	6	No
chr7	2960937	CARD11	-	intron_variant	na	12178	No
chr7	2961006	CARD11	-	intron_variant	na	12247	No
chr7	2961021	CARD11	-	intron_variant	na	12262	No
chr7	2961687	CARD11	-	intron_variant	na	-11818	No
chr7	2961698	CARD11	-	intron_variant	na	-11807	No
chr7	2961721	CARD11	-	intron_variant	na	-11784	No
chr7	2961766	CARD11	-	intron_variant	na	-11739	No
chr7	2961769	CARD11	-	intron_variant	na	-11736	No
chr20	2962004	PTPRA	+	intron_variant	na	-652	No
chr19	3002386	TLE2	-	intron_variant,missense_variant	E/G	-7488	No
chr19	3009788	TLE2	-	intron_variant	na	-86	No
chr7	3020990	CARD11	-	intron_variant	na	-1892	No
chr7	3021031	CARD11	-	intron_variant	na	-1851	No
chr7	3021035	CARD11	-	intron_variant	na	-1847	No
chr7	3021036	CARD11	-	intron_variant	na	-1846	No
chr7	3021064	CARD11	-	intron_variant	na	-1818	No
chr7	3021066	CARD11	-	intron_variant	na	-1816	No
chr7	3022070	CARD11	-	intron_variant	na	-812	Yes
chr7	3022098	CARD11	-	intron_variant	na	-784	Yes
chr7	3022110	CARD11	-	intron_variant	na	-772	Yes
chr7	3022146	CARD11	-	intron_variant	na	-736	Yes
chr7	3031745	CARD11	-	intron_variant	na	1049	No
chr7	3031769	CARD11	-	intron_variant	na	1073	No
chr16	3073948	HCFC1R1	-	5_prime_UTR_variant	na	None/>20000	No
chr4	3105829	HTT	+	intron_variant	na	230	No
chr20	3128403	FASTKD5/UBOX5	-	intron_variant,nc_transcript_variant,synonymous_variant	na	-3129	No
chr20	3131488	FASTKD5/UBOX5	-	intron_variant,non_coding_exon_variant,nc_transcript_variant	na	-44	No
chr6	3148524	BPHL	+	intron_variant,nc_transcript_variant	na	1337	No
chr6	3150510	BPHL	+	intron_variant,nc_transcript_variant	na	-348	No
chr18	3152575	MYOM1	-	intron_variant	na	-4833	No
chr4	3213907	HTT	+	intron_variant	na	-13656	No
chr20	3276419	C20orf194	-	intron_variant	na	2083	No
chr12	3327471	TSPAN9	+	intron_variant	na	1568	No
chr12	3327548	TSPAN9	+	intron_variant	na	1491	No
chr12	3327805	TSPAN9	+	intron_variant	na	1234	No
chr12	3327946	TSPAN9	+	intron_variant	na	1093	No
chr12	3328101	TSPAN9	+	intron_variant	na	938	No
chr9	3414222	RFX3	-	intron_variant	na	-9644	No
chr17	3456735	TRPV3	-	intron_variant	na	948	No
chr17	3457878	TRPV3	-	intron_variant	na	2091	No
chr17	3458072	TRPV3	-	missense_variant	I/V	2285	No
chr19	3466395	NFIC	+	3_prime_UTR_variant	na	-4328	No
chr20	3470959	ATRN	+	intron_variant	na	-6039	No
chr9	3504200	RFX3	-	intron_variant	na	1925	No
chr9	3504202	RFX3	-	intron_variant	na	1927	No
chr9	3504211	RFX3	-	intron_variant	na	1936	No
chr9	3504212	RFX3	-	intron_variant	na	1937	No
chr4	3508633	LRPAP1	-	3_prime_UTR_variant	na	-26	No
chr4	3510514	LRPAP1	-	3_prime_UTR_variant	na	482	No
chr4	3510921	LRPAP1	-	3_prime_UTR_variant	na	889	No
chr4	3510925	LRPAP1	-	3_prime_UTR_variant	na	893	No
chr4	3510955	LRPAP1	-	3_prime_UTR_variant	na	923	No
chr4	3511010	LRPAP1	-	3_prime_UTR_variant	na	978	No
chr4	3511065	LRPAP1	-	3_prime_UTR_variant	na	1033	No
chr4	3511120	LRPAP1	-	3_prime_UTR_variant	na	1088	No
chr4	3511175	LRPAP1	-	3_prime_UTR_variant	na	1143	No
chr4	3511230	LRPAP1	-	3_prime_UTR_variant	na	1198	No
chr4	3511285	LRPAP1	-	3_prime_UTR_variant	na	1253	No
chr4	3511340	LRPAP1	-	3_prime_UTR_variant	na	1308	No
chr4	3511441	LRPAP1	-	3_prime_UTR_variant	na	1409	No
chr4	3512690	LRPAP1	-	3_prime_UTR_variant	na	2658	No
chr17	3513204	SHPK	-	3_prime_UTR_variant	na	725	No
chr19	3541627	C19orf71	+	intron_variant	na	-11	No
chrX	3553446	PRKX	-	intron_variant	na	6649	No
chr20	3566512	ATRN	+	intron_variant	na	16182	No
chr20	3566527	ATRN	+	intron_variant	na	16167	No
chr20	3566534	ATRN	+	intron_variant	na	16160	No
chr17	3579652	P2RX5/P2RX5-TAX1BP3	-	intron_variant,nc_transcript_variant	na	-422	No
chr20	3590324	ATRN	+	intron_variant	na	5492	No
chr18	3622415	DLGAP1	-	intron_variant	na	12	No
chr18	3622416	DLGAP1	-	intron_variant	na	13	No
chr18	3622417	DLGAP1	-	intron_variant	na	14	No
chrX	3623223	PRKX	-	intron_variant	na	512	No
chrX	3623294	PRKX	-	intron_variant	na	583	No
chr18	3633108	DLGAP1	-	intron_variant	na	-7	No
chr19	3648323	PIP5K1C	-	intron_variant	na	8	No
chr19	3648325	PIP5K1C	-	intron_variant	na	10	No
chr20	3649141	ADAM33	-	3_prime_UTR_variant	na	None/>20000	No
chr1	3652338	TP73	+	3_prime_UTR_variant	na	-10740	No
chr19	3681540	PIP5K1C	-	intron_variant	na	11	No
chr11	3705623	NUP98	-	intron_variant	na	23	No
chr11	3719660	NUP98	-	intron_variant	na	-16	No
chr11	3719661	NUP98	-	intron_variant	na	-15	No
chr11	3720083	NUP98	-	intron_variant	na	5	No
chr11	3720089	NUP98	-	intron_variant	na	11	No
chr11	3720092	NUP98	-	intron_variant	na	14	No
chr11	3720103	NUP98	-	intron_variant	na	25	No
chr11	3720111	NUP98	-	intron_variant	na	33	No
chr11	3720112	NUP98	-	intron_variant	na	34	No
chr11	3720138	NUP98	-	intron_variant	na	60	No
chrX	3736863	LOC389906	-	intron_variant,nc_transcript_variant	na	-59	No
chrX	3745222	LOC389906	-	intron_variant,nc_transcript_variant	na	434	No
chrX	3745320	LOC389906	-	intron_variant,nc_transcript_variant	na	532	No
chrX	3745390	LOC389906	-	intron_variant,nc_transcript_variant	na	602	No
chr17	3814124	P2RX1	-	intron_variant	na	-141	No
chr11	3832952	PGAP2	+	intron_variant,nc_transcript_variant	na	561	No
chr20	3842088	MAVS	+	5_prime_UTR_variant,intron_variant,nc_transcript_variant,synonymous_variant	na	-149	No
chr20	3843035	MAVS	+	non_coding_exon_variant,nc_transcript_variant,synonymous_variant	na	-1096	No
chr20	3847438	MAVS	+	3_prime_UTR_variant,non_coding_exon_variant,nc_transcript_variant	na	616	No
chr20	3848032	MAVS	+	3_prime_UTR_variant,non_coding_exon_variant,nc_transcript_variant	na	22	No
chr20	3848732	MAVS	+	3_prime_UTR_variant,non_coding_exon_variant,nc_transcript_variant	na	268	No
chr20	3850750	MAVS	+	3_prime_UTR_variant,non_coding_exon_variant,nc_transcript_variant	na	-201	No
chr3	3886580	LRRN1	+	synonymous_variant	na	-3079	No
chr11	3918109	STIM1	+	intron_variant	na	-2806	No
chr11	3931840	STIM1	+	intron_variant	na	-36	No
chr11	3934867	STIM1	+	intron_variant	na	-152	No
chr11	3934918	STIM1	+	intron_variant	na	-203	No
chr12	3949111	PARP11	-	intron_variant	na	None/>20000	No
chr12	3949933	PARP11	-	intron_variant	na	None/>20000	No
chr11	3963436	STIM1	+	intron_variant	na	-226	No
chr11	3964532	STIM1	+	intron_variant	na	318	No
chr11	3964552	STIM1	+	intron_variant	na	298	No
chr11	3964600	STIM1	+	intron_variant	na	250	No
chr11	3964602	STIM1	+	intron_variant	na	248	No
chr11	3964636	STIM1	+	intron_variant	na	214	No
chr11	3964637	STIM1	+	intron_variant	na	213	No
chr18	3980869	DLGAP1	-	intron_variant	na	3498	No
chr20	3985695	RNF24	-	intron_variant	na	-1047	No
chr18	3988766	DLGAP1	-	intron_variant	na	11395	No
chr18	4053679	DLGAP1	-	intron_variant	na	None/>20000	No
chr18	4053740	DLGAP1	-	intron_variant	na	None/>20000	No
chr18	4053802	DLGAP1	-	intron_variant	na	None/>20000	No
chr17	4109746	ANKFY1	-	non_coding_exon_variant,nc_transcript_variant,synonymous_variant	na	-2322	No
chr17	4126858	ANKFY1	-	intron_variant,nc_transcript_variant	na	-1511	No
chr18	4161342	DLGAP1	-	intron_variant	na	None/>20000	No
chr18	4161409	DLGAP1	-	intron_variant	na	None/>20000	No
chr18	4161501	DLGAP1	-	intron_variant	na	None/>20000	No
chr18	4161522	DLGAP1	-	intron_variant	na	None/>20000	No
chr18	4161523	DLGAP1	-	intron_variant	na	None/>20000	No
chr18	4161847	DLGAP1	-	intron_variant	na	None/>20000	No
chr17	4251075	UBE2G1	-	intron_variant	na	5	No
chr9	4279581	GLIS3	-	intron_variant	na	18985	No
chr4	4317652	ZBTB49	+	missense_variant	R/G	2409	No
chr19	4396781	SH3GL1	-	intron_variant	na	358	No
chr19	4396785	SH3GL1	-	intron_variant	na	362	No
chr12	4443384	C12orf5	+	intron_variant	na	2947	No
chr12	4444603	C12orf5	+	intron_variant	na	1728	No
chr12	4444641	C12orf5	+	intron_variant	na	1690	No
chr4	4471496	STX18	-	intron_variant	na	None/>20000	No
chr4	4471498	STX18	-	intron_variant	na	None/>20000	No
chr19	4529551	PLIN5	-	intron_variant	na	833	No
chr19	4529674	PLIN5	-	3_prime_UTR_variant,intron_variant	na	956	No
chr4	4553973	LOC100507266	+	intron_variant,nc_transcript_variant	na	-3626	No
chr4	4553974	LOC100507266	+	intron_variant,nc_transcript_variant	na	-3627	No
chr4	4556671	LOC100507266	+	intron_variant,nc_transcript_variant	na	3097	No
chr4	4556682	LOC100507266	+	intron_variant,nc_transcript_variant	na	3086	No
chr4	4571662	LOC100507266	+	intron_variant,nc_transcript_variant	na	-8051	No
chr4	4571663	LOC100507266	+	intron_variant,nc_transcript_variant	na	-8052	No
chr4	4571708	LOC100507266	+	intron_variant,nc_transcript_variant	na	-8097	No
chr4	4572549	LOC100507266	+	intron_variant,nc_transcript_variant	na	-8938	No
chr19	4655166	TNFAIP8L1	+	3_prime_UTR_variant,intron_variant	na	-547	No
chr3	4672025	ITPR1	+	intron_variant	na	-2850	No
chr9	4738140	AK3	-	intron_variant	na	-34	No
chr3	4802992	ITPR1	+	intron_variant	na	None/>20000	No
chr3	4803042	ITPR1	+	intron_variant	na	None/>20000	Yes
chr3	4803045	ITPR1	+	intron_variant	na	None/>20000	Yes
chr3	4803069	ITPR1	+	intron_variant	na	None/>20000	Yes
chr3	4803092	ITPR1	+	intron_variant	na	None/>20000	Yes
chr3	4803127	ITPR1	+	intron_variant	na	None/>20000	Yes
chr3	4803137	ITPR1	+	intron_variant	na	None/>20000	Yes
chr3	4804640	ITPR1	+	intron_variant	na	None/>20000	No
chr3	4804708	ITPR1	+	intron_variant	na	None/>20000	No
chr3	4804710	ITPR1	+	intron_variant	na	None/>20000	No
chr3	4804711	ITPR1	+	intron_variant	na	None/>20000	No
chr1	4839048	AJAP1	+	intron_variant	na	875	No
chr1	4839652	AJAP1	+	intron_variant	na	271	No
chr20	4846094	SLC23A2	-	intron_variant	na	-381	No
chr20	4846109	SLC23A2	-	intron_variant	na	-366	No
chr20	4846115	SLC23A2	-	intron_variant	na	-360	No
chr20	4848171	SLC23A2	-	intron_variant	na	1393	No
chr20	4848172	SLC23A2	-	intron_variant	na	1394	No
chr20	4848174	SLC23A2	-	intron_variant	na	1396	No
chr20	4848182	SLC23A2	-	intron_variant	na	1404	No
chr20	4848199	SLC23A2	-	intron_variant	na	1421	No
chrY	4921568	PCDH11Y	+	intron_variant	na	None/>20000	Yes
chrY	4921571	PCDH11Y	+	intron_variant	na	None/>20000	Yes
chrY	4921573	PCDH11Y	+	intron_variant	na	None/>20000	Yes
chrY	4921574	PCDH11Y	+	intron_variant	na	None/>20000	Yes
chrY	4921575	PCDH11Y	+	intron_variant	na	None/>20000	Yes
chrY	4921577	PCDH11Y	+	intron_variant	na	None/>20000	Yes
chrY	4921601	PCDH11Y	+	intron_variant	na	None/>20000	Yes
chrY	4921608	PCDH11Y	+	intron_variant	na	None/>20000	Yes
chrY	4921610	PCDH11Y	+	intron_variant	na	None/>20000	Yes
chrY	4921612	PCDH11Y	+	intron_variant	na	None/>20000	Yes
chrY	4921617	PCDH11Y	+	intron_variant	na	None/>20000	Yes
chrY	4921618	PCDH11Y	+	intron_variant	na	None/>20000	Yes
chrY	4921624	PCDH11Y	+	intron_variant	na	None/>20000	Yes
chrY	4921626	PCDH11Y	+	intron_variant	na	None/>20000	Yes
chrY	4921647	PCDH11Y	+	intron_variant	na	None/>20000	Yes
chrY	4921665	PCDH11Y	+	intron_variant	na	None/>20000	Yes
chrY	4921889	PCDH11Y	+	intron_variant	na	None/>20000	No
chrY	4921897	PCDH11Y	+	intron_variant	na	None/>20000	No
chr17	4937575	SLC52A1	-	missense_variant	Q/R	None/>20000	No
chr12	5021742	KCNA1	+	intron_variant,missense_variant	I/V	None/>20000	No
chr16	5075268	NAGPA	-	3_prime_UTR_variant,intron_variant	na	-998	No
chr16	5078592	NAGPA	-	intron_variant	na	-997	No
chr16	5078670	NAGPA	-	intron_variant	na	-919	No
chr16	5078681	NAGPA	-	intron_variant	na	-908	No
chr16	5078692	NAGPA	-	intron_variant	na	-897	No
chr16	5078693	NAGPA	-	intron_variant	na	-896	No
chr16	5078841	NAGPA	-	intron_variant	na	-748	No
chr16	5078878	NAGPA	-	intron_variant,splice_region_variant	na	-711	No
chr16	5079327	NAGPA	-	intron_variant	na	-262	No
chr20	5082386	TMEM230	-	intron_variant	na	14	No
chr17	5117479	LOC100130950	+	intron_variant,non_coding_exon_variant,nc_transcript_variant	na	91	No
chr17	5117506	LOC100130950	+	intron_variant,splice_donor_variant,nc_transcript_variant	na	64	No
chr3	5168785	ARL8B	+	intron_variant	na	-1268	No
chr20	5175539	CDS2	+	3_prime_UTR_variant	na	-6986	No
chr17	5212648	RABEP1	+	intron_variant	na	15	No
chr17	5212650	RABEP1	+	intron_variant	na	13	No
chr17	5212652	RABEP1	+	intron_variant	na	11	No
chr17	5212656	RABEP1	+	intron_variant	na	7	No
chr17	5212657	RABEP1	+	intron_variant	na	6	No
chr17	5246059	RABEP1	+	intron_variant	na	-158	No
chr17	5246066	RABEP1	+	intron_variant	na	-165	No
chr17	5246069	RABEP1	+	intron_variant	na	-168	No
chr17	5246136	RABEP1	+	intron_variant	na	137	No
chr17	5246857	RABEP1	+	intron_variant	na	-19	No
chr17	5246858	RABEP1	+	intron_variant	na	-20	No
chr6	5255860	LYRM4	-	intron_variant	na	12555	No
chr6	5256425	LYRM4	-	intron_variant	na	13120	No
chr18	5294442	ZFP161	-	intron_variant	na	None/>20000	No
chr9	5363466	C9orf46	-	intron_variant	na	None/>20000	No
chr17	5416142	NLRP1	-	intron_variant	na	2156	No
chr17	5416175	NLRP1	-	intron_variant	na	2189	No
chr17	5416285	NLRP1	-	intron_variant	na	2299	No
chr17	5417068	NLRP1	-	intron_variant	na	3082	No
chr17	5417141	NLRP1	-	intron_variant	na	3155	No
chr17	5417198	NLRP1	-	intron_variant	na	3212	No
chr5	5469047	KIAA0947	+	intron_variant,synonymous_variant	na	None/>20000	No
chr20	5537150	GPCPD1	-	intron_variant	na	1	No
chr20	5568346	GPCPD1	-	intron_variant	na	35	No
chr12	5579631	NTF3	+	intron_variant	na	-242	No
chr6	5650736	FARS2	+	intron_variant	na	6048	No
chr10	5681348	ASB13	-	3_prime_UTR_variant,non_coding_exon_variant,nc_transcript_variant	na	-3	No
chr10	5681456	ASB13	-	3_prime_UTR_variant,non_coding_exon_variant,nc_transcript_variant	na	48	No
chr7	5713334	RNF216	-	intron_variant,nc_transcript_variant	na	-28	No
chr11	5719257	TRIM22	+	intron_variant	na	-25	No
chr10	5729054	FAM208B	+	intron_variant	na	447	No
chr10	5739908	FAM208B	+	intron_variant	na	5559	No
chr10	5739909	FAM208B	+	intron_variant	na	5558	No
chr10	5741416	FAM208B	+	intron_variant	na	4051	No
chr10	5749024	FAM208B	+	intron_variant	na	-46	No
chr19	5915594	CAPS	+	3_prime_UTR_variant	na	None/>20000	No
chr19	5927092	RANBP3	-	intron_variant	na	-3495	No
chr20	5962790	MCM8	+	intron_variant	na	-1252	No
chr20	5962798	MCM8	+	intron_variant	na	-1260	No
chr1	6135795	KCNAB2	+	intron_variant	na	-12031	No
chr1	6139796	KCNAB2	+	intron_variant	na	-16032	No
chr1	6139916	KCNAB2	+	intron_variant	na	-16152	No
chr1	6158562	KCNAB2	+	synonymous_variant	na	None/>20000	No
chr1	6159032	KCNAB2	+	3_prime_UTR_variant	na	None/>20000	No
chr1	6160563	KCNAB2	+	3_prime_UTR_variant	na	None/>20000	No
chr1	6160876	KCNAB2	+	3_prime_UTR_variant	na	None/>20000	No
chr1	6160958	KCNAB2	+	3_prime_UTR_variant	na	None/>20000	No
chr4	6180298	JAKMIP1	-	intron_variant	na	1531	No
chr4	6180299	JAKMIP1	-	intron_variant	na	1532	No
chr10	6233922	PFKFB3	+	intron_variant	na	-878	No
chr10	6233974	PFKFB3	+	intron_variant	na	-930	No
chr10	6233991	PFKFB3	+	intron_variant	na	-947	No
chr10	6233995	PFKFB3	+	intron_variant	na	-951	No
chr10	6234022	PFKFB3	+	intron_variant	na	-978	No
chr10	6234043	PFKFB3	+	intron_variant	na	989	No
chr10	6234088	PFKFB3	+	intron_variant	na	944	No
chr1	6250716	RPL22	-	intron_variant	na	4	No
chr1	6268241	RNF207	+	intron_variant	na	5058	No
chr1	6278414	RNF207	+	3_prime_UTR_variant,missense_variant	N/S	1136	No
chr1	6279419	RNF207	+	synonymous_variant	na	131	No
chr1	6282587	ICMT	-	3_prime_UTR_variant	na	84	No
chr6	6381230	LY86-AS1	-	intron_variant,nc_transcript_variant	na	1995	No
chr6	6382830	LY86-AS1	-	intron_variant,nc_transcript_variant	na	3595	No
chr18	6395279	L3MBTL4	-	intron_variant	na	-2287	No
chr18	6395336	L3MBTL4	-	intron_variant	na	-2230	No
chr18	6395557	L3MBTL4	-	intron_variant	na	-2009	No
chr8	6431676	MCPH1	+	intron_variant	na	None/>20000	No
chr8	6431898	MCPH1	+	intron_variant	na	None/>20000	No
chr19	6441862	SLC25A23	-	3_prime_UTR_variant,intron_variant	na	-2801	No
chr6	6452958	LY86-AS1	-	intron_variant,nc_transcript_variant	na	2962	No
chr7	6470714	DAGLB	-	intron_variant	na	8	No
chr19	6476129	DENND1C	-	intron_variant	na	1038	No
chr6	6478535	LY86-AS1	-	intron_variant,nc_transcript_variant	na	4630	No
chr6	6524283	LY86-AS1	-	intron_variant,nc_transcript_variant	na	-244	No
chr11	6528621	DNHD1	+	intron_variant	na	-7130	No
chr11	6528623	DNHD1	+	intron_variant	na	-7132	No
chr6	6549693	LY86-AS1	-	intron_variant,nc_transcript_variant	na	54	No
chr11	6559867	DNHD1	+	intron_variant,missense_variant	K/R	-694	No
chr11	6561474	DNHD1	+	intron_variant	na	-2301	No
chr11	6561491	DNHD1	+	intron_variant	na	-2318	No
chr11	6562310	DNHD1	+	intron_variant	na	2599	No
chr11	6562354	DNHD1	+	intron_variant	na	2555	No
chr11	6562364	DNHD1	+	intron_variant	na	2545	No
chr11	6562373	DNHD1	+	intron_variant	na	2536	No
chr11	6562393	DNHD1	+	intron_variant	na	2516	No
chr4	6619165	MAN2B2	+	synonymous_variant	na	-1335	No
chr17	6670652	XAF1	+	intron_variant,nc_transcript_variant	na	-3737	No
chr17	6670658	XAF1	+	intron_variant,nc_transcript_variant	na	-3743	No
chr17	6670716	XAF1	+	intron_variant,nc_transcript_variant	na	-3801	No
chr17	6670724	XAF1	+	intron_variant,nc_transcript_variant	na	-3809	No
chr17	6670744	XAF1	+	intron_variant,nc_transcript_variant	na	-3829	No
chr17	6670745	XAF1	+	intron_variant,nc_transcript_variant	na	-3830	No
chr17	6670748	XAF1	+	intron_variant,nc_transcript_variant	na	-3833	No
chr17	6670750	XAF1	+	intron_variant,nc_transcript_variant	na	-3835	No
chr17	6671960	XAF1	+	intron_variant,nc_transcript_variant	na	-5045	No
chr4	6677430	LOC93622	+	3_prime_UTR_variant,non_coding_exon_variant,nc_transcript_variant	na	None/>20000	No
chr4	6695695	S100P	+	missense_variant	I/M	None/>20000	No
chr11	6734875	GVINP1	-	non_coding_exon_variant,nc_transcript_variant	na	211	No
chr4	6790671	KIAA0232	+	intron_variant	na	15	No
chr4	6790672	KIAA0232	+	intron_variant	na	14	No
chr19	6794179	VAV1	+	intron_variant	na	-1466	No
chr19	6794222	VAV1	+	intron_variant	na	1461	No
chr19	6830809	VAV1	+	intron_variant	na	8	No
chr9	6868185	KDM4C	+	intron_variant	na	-2443	No
chr9	6869241	KDM4C	+	intron_variant	na	-3499	No
chr9	6879470	KDM4C	+	intron_variant	na	-13728	No
chr18	6889973	ARHGAP28	+	synonymous_variant	na	None/>20000	No
chr18	6890434	ARHGAP28	+	synonymous_variant	na	None/>20000	No
chr19	6896464	EMR1	+	synonymous_variant	na	None/>20000	No
chr17	6898170	LOC100506713	-	intron_variant,nc_transcript_variant	na	1050	No
chr1	6905211	CAMTA1	+	intron_variant,nc_transcript_variant	na	-437	No
chr16	6911610	RBFOX1	+	intron_variant	na	1105	No
chr17	6920963	MIR195/MIR497HG	-	intron_variant,nc_transcript_variant,non_coding_exon_variant	na	None/>20000	No
chr4	6946203	TBC1D14	+	intron_variant	na	992	No
chr4	6946691	TBC1D14	+	intron_variant	na	504	No
chr16	6952238	RBFOX1	+	intron_variant	na	220	No
chr16	6953958	RBFOX1	+	intron_variant	na	362	No
chr16	6954236	RBFOX1	+	intron_variant	na	84	No
chrY	7151443	PRKY	+	intron_variant,nc_transcript_variant	na	-572	No
chrY	7151521	PRKY	+	intron_variant,nc_transcript_variant	na	-650	No
chr19	7158665	INSR	-	intron_variant	na	-249	No
chr19	7158673	INSR	-	intron_variant	na	-241	No
chr19	7158676	INSR	-	intron_variant	na	-238	No
chr19	7158741	INSR	-	intron_variant	na	-173	No
chr19	7158742	INSR	-	intron_variant	na	-172	No
chr1	7210552	CAMTA1	+	intron_variant	na	5039	No
chr1	7211666	CAMTA1	+	intron_variant	na	3925	No
chrY	7215260	PRKY	+	intron_variant,nc_transcript_variant	na	-91	No
chrY	7215350	PRKY	+	intron_variant,nc_transcript_variant	na	-181	No
chr1	7215829	CAMTA1	+	intron_variant	na	-47	No
chr19	7221998	INSR	-	intron_variant	na	-405	No
chr6	7222212	RREB1	+	intron_variant	na	702	No
chrY	7227454	PRKY	+	intron_variant,nc_transcript_variant	na	-339	No
chrY	7227520	PRKY	+	intron_variant,nc_transcript_variant	na	-405	No
chrX	7270601	STS	+	3_prime_UTR_variant	na	None/>20000	No
chr16	7287718	RBFOX1	+	intron_variant	na	5	No
chr10	7316336	SFMBT2	-	intron_variant	na	-335	No
chr10	7316431	SFMBT2	-	intron_variant	na	-240	No
chr19	7465130	ARHGEF18	+	intron_variant	na	77	No
chr19	7468225	ARHGEF18	+	intron_variant	na	-97	No
chr19	7538130	LOC100128573	-	non_coding_exon_variant,nc_transcript_variant	na	263	No
chr6	7611565	SNRNP48	+	3_prime_UTR_variant,intron_variant	na	25	No
chr19	7855100	CLEC4GP1	+	non_coding_exon_variant,nc_transcript_variant	na	-5	No
chr12	7894107	CLEC4C	-	missense_variant	S/G	None/>20000	No
chr10	7899142	TAF3	+	intron_variant	na	-1245	No
chr6	7902492	MUTED-TXNDC5/TXNDC5	-	intron_variant,nc_transcript_variant	na	3904	No
chr10	7950858	TAF3	+	intron_variant	na	-10935	No
chr10	7951127	TAF3	+	intron_variant	na	-11204	No
chr6	8015720	EEF1E1-MUTED/MUTED/MUTED-TXNDC5	-	3_prime_UTR_variant,intron_variant,nc_transcript_variant,non_coding_exon_variant	na	-557	No
chr6	8015821	EEF1E1-MUTED/MUTED/MUTED-TXNDC5	-	3_prime_UTR_variant,intron_variant,nc_transcript_variant,non_coding_exon_variant	na	-456	No
chr7	8020305	GLCCI1	+	intron_variant	na	-480	No
chr7	8020324	GLCCI1	+	intron_variant	na	-499	No
chr7	8020673	GLCCI1	+	intron_variant	na	-848	No
chr7	8020697	GLCCI1	+	intron_variant	na	-872	No
chr7	8034485	GLCCI1	+	intron_variant	na	2792	No
chr17	8129592	CTC1	-	3_prime_UTR_variant,non_coding_exon_variant,nc_transcript_variant	na	-7514	No
chr17	8129976	CTC1	-	3_prime_UTR_variant,non_coding_exon_variant,nc_transcript_variant	na	-7130	No
chr11	8158982	RIC3	-	3_prime_UTR_variant,intron_variant,missense_variant,non_coding_exon_variant,nc_transcript_variant	K/R	5505	No
chr4	8205252	SH3TC1	+	intron_variant	na	None/>20000	No
chr4	8205374	SH3TC1	+	intron_variant	na	None/>20000	No
chr4	8205375	SH3TC1	+	intron_variant	na	None/>20000	No
chr4	8205409	SH3TC1	+	intron_variant	na	None/>20000	No
chr4	8205948	SH3TC1	+	intron_variant	na	None/>20000	No
chr4	8205981	SH3TC1	+	intron_variant	na	None/>20000	No
chr4	8206072	SH3TC1	+	intron_variant	na	None/>20000	No
chr4	8206074	SH3TC1	+	intron_variant	na	None/>20000	No
chr8	8207749	SGK223	-	intron_variant	na	-3436	No
chr8	8207780	SGK223	-	intron_variant	na	-3405	No
chr12	8212760	C3AR1	-	missense_variant	T/A	None/>20000	No
chr4	8238045	SH3TC1	+	5_prime_UTR_variant,intron_variant,missense_variant	K/R	None/>20000	No
chr3	8270640	LOC100288428	-	intron_variant,nc_transcript_variant	na	None/>20000	Yes
chr3	8270641	LOC100288428	-	intron_variant,nc_transcript_variant	na	None/>20000	Yes
chr3	8270652	LOC100288428	-	intron_variant,nc_transcript_variant	na	None/>20000	Yes
chr3	8270655	LOC100288428	-	intron_variant,nc_transcript_variant	na	None/>20000	Yes
chr3	8270677	LOC100288428	-	intron_variant,nc_transcript_variant	na	None/>20000	Yes
chr3	8270683	LOC100288428	-	intron_variant,nc_transcript_variant	na	None/>20000	Yes
chr3	8270685	LOC100288428	-	intron_variant,nc_transcript_variant	na	None/>20000	Yes
chr3	8270707	LOC100288428	-	intron_variant,nc_transcript_variant	na	None/>20000	Yes
chr3	8270724	LOC100288428	-	intron_variant,nc_transcript_variant	na	None/>20000	Yes
chr3	8270728	LOC100288428	-	intron_variant,nc_transcript_variant	na	None/>20000	Yes
chr3	8270729	LOC100288428	-	intron_variant,nc_transcript_variant	na	None/>20000	Yes
chr3	8270730	LOC100288428	-	intron_variant,nc_transcript_variant	na	None/>20000	Yes
chr3	8270748	LOC100288428	-	intron_variant,nc_transcript_variant	na	None/>20000	Yes
chr3	8270768	LOC100288428	-	intron_variant,nc_transcript_variant	na	None/>20000	Yes
chr17	8272302	KRBA2	-	3_prime_UTR_variant,intron_variant	na	49	No
chr17	8272316	KRBA2	-	3_prime_UTR_variant,intron_variant	na	63	No
chr12	8346867	FAM66C	+	non_coding_exon_variant,nc_transcript_variant	na	None/>20000	No
chr12	8347358	FAM66C	+	5_prime_UTR_variant,non_coding_exon_variant,nc_transcript_variant	na	None/>20000	No
chr12	8349040	FAM66C	+	non_coding_exon_variant,nc_transcript_variant	na	None/>20000	No
chr4	8424473	ACOX3	-	intron_variant	na	None/>20000	No
chr1	8441824	RERE	-	intron_variant	na	1118	No
chr1	8447237	RERE	-	intron_variant	na	1184	No
chr3	8460667	LOC100288428	-	intron_variant,nc_transcript_variant	na	None/>20000	No
chr1	8472516	RERE	-	intron_variant	na	-883	No
chr1	8473020	RERE	-	intron_variant	na	-379	No
chr1	8473025	RERE	-	intron_variant	na	-374	No
chr1	8473031	RERE	-	intron_variant	na	-368	No
chr12	8539919	LOC389634	-	intron_variant,nc_transcript_variant	na	2898	No
chr1	8546158	RERE	-	intron_variant	na	1	No
chr11	8565182	STK33	-	intron_variant	na	625	No
chr11	8565228	STK33	-	intron_variant	na	671	No
chr11	8568257	STK33	-	intron_variant	na	3700	No
chr11	8568295	STK33	-	intron_variant	na	3738	No
chr11	8568301	STK33	-	intron_variant	na	3744	No
chr11	8570021	STK33	-	intron_variant	na	-2661	No
chr6	8594158	LOC100506207	+	intron_variant,nc_transcript_variant	na	None/>20000	No
chr11	8676231	TRIM66	-	intron_variant	na	-165	No
chr17	8753991	PIK3R6	-	intron_variant	na	347	No
chr17	8754935	PIK3R6	-	intron_variant	na	1291	No
chr16	8830220	ABAT	+	intron_variant	na	834	No
chr16	8830607	ABAT	+	intron_variant	na	447	No
chr17	8852953	PIK3R5	-	intron_variant	na	5838	No
chr3	9109152	SRGAP3	-	intron_variant	na	None/>20000	No
chr18	9111395	NDUFV2	+	intron_variant	na	34	No
chr18	9111791	NDUFV2	+	intron_variant	na	-65	No
chr18	9111812	NDUFV2	+	intron_variant	na	-86	No
chr18	9111819	NDUFV2	+	intron_variant	na	-93	No
chr18	9111826	NDUFV2	+	intron_variant	na	-100	No
chr18	9112995	NDUFV2	+	intron_variant	na	-1269	Yes
chr18	9113028	NDUFV2	+	intron_variant	na	-1302	Yes
chr18	9113029	NDUFV2	+	intron_variant	na	-1303	Yes
chr18	9113030	NDUFV2	+	intron_variant	na	-1304	Yes
chr18	9113057	NDUFV2	+	intron_variant	na	-1331	Yes
chr18	9113068	NDUFV2	+	intron_variant	na	-1342	Yes
chr18	9113069	NDUFV2	+	intron_variant	na	-1343	Yes
chr18	9113071	NDUFV2	+	intron_variant	na	-1345	Yes
chr17	9200415	STX8	-	intron_variant,nc_transcript_variant	na	-489	No
chr17	9200838	STX8	-	intron_variant,nc_transcript_variant	na	-66	No
chr17	9201143	STX8	-	intron_variant,nc_transcript_variant	na	12	No
chr17	9201156	STX8	-	intron_variant,nc_transcript_variant	na	25	No
chr17	9201450	STX8	-	intron_variant,nc_transcript_variant	na	319	No
chr16	9205304	C16orf72	+	intron_variant	na	-392	No
chr17	9211731	STX8	-	intron_variant,nc_transcript_variant	na	-3782	No
chr17	9212126	STX8	-	intron_variant,nc_transcript_variant	na	-3387	No
chr17	9212127	STX8	-	intron_variant,nc_transcript_variant	na	-3386	No
chr17	9212131	STX8	-	intron_variant,nc_transcript_variant	na	-3382	No
chr1	9328027	H6PD	+	3_prime_UTR_variant	na	4	No
chr1	9329605	H6PD	+	3_prime_UTR_variant	na	-1280	No
chr19	9440159	ZNF559/ZNF559-ZNF177	+	intron_variant	na	-809	No
chr19	9440161	ZNF559/ZNF559-ZNF177	+	intron_variant	na	-811	No
chr19	9440162	ZNF559/ZNF559-ZNF177	+	intron_variant	na	-812	No
chr19	9454173	ZNF559/ZNF559-ZNF177	+	3_prime_UTR_variant,intron_variant	na	-6883	No
chr3	9504300	SETD5	+	intron_variant	na	-4	No
chrX	9515753	TBL1X	+	intron_variant	na	-94	No
chr8	9639522	TNKS	+	3_prime_UTR_variant	na	-15229	No
chr11	9724477	SWAP70	+	intron_variant	na	-211	No
chr11	9724516	SWAP70	+	intron_variant	na	-250	No
chr11	9734080	SWAP70	+	intron_variant	na	-4	No
chr19	9783973	ZNF562	-	intron_variant	na	-168	No
chr19	9784010	ZNF562	-	intron_variant	na	-131	No
chr19	9784034	ZNF562	-	intron_variant	na	-107	No
chr3	9803485	CAMK1	+	intron_variant	na	-6042	No
chr3	9857614	ARPC4-TTLL3/TTLL3	+	intron_variant,nc_transcript_variant	na	590	No
chr3	9876395	ARPC4-TTLL3/TTLL3	+	intron_variant,missense_variant,non_coding_exon_variant,nc_transcript_variant	R/G	-577	No
chr3	9876560	ARPC4-TTLL3/TTLL3	+	3_prime_UTR_variant,intron_variant,missense_variant,non_coding_exon_variant,nc_transcript_variant	K/R	-742	No
chrX	9989037	WWC3	+	intron_variant	na	-2020	No
chrX	9989476	WWC3	+	intron_variant	na	-2459	No
chrX	9989519	WWC3	+	intron_variant	na	-2502	No
chr2	9992155	TAF1B	+	intron_variant	na	2955	No
chr2	9994276	TAF1B	+	intron_variant	na	834	No
chr12	10010472	CLEC2B	-	intron_variant	na	None/>20000	No
chr12	10011421	CLEC2B	-	intron_variant	na	None/>20000	No
chr12	10011563	CLEC2B	-	intron_variant	na	None/>20000	No
chr12	10011587	CLEC2B	-	intron_variant	na	None/>20000	No
chr20	10036970	ANKRD5	+	3_prime_UTR_variant,intron_variant,nc_transcript_variant	na	None/>20000	No
chr20	10036978	ANKRD5	+	3_prime_UTR_variant,intron_variant,nc_transcript_variant	na	None/>20000	No
chr20	10036992	ANKRD5	+	3_prime_UTR_variant,intron_variant,nc_transcript_variant	na	None/>20000	No
chr20	10037033	ANKRD5	+	3_prime_UTR_variant,intron_variant,nc_transcript_variant	na	None/>20000	No
chr20	10037034	ANKRD5	+	3_prime_UTR_variant,intron_variant,nc_transcript_variant	na	None/>20000	No
chr20	10037044	ANKRD5	+	3_prime_UTR_variant,intron_variant,nc_transcript_variant	na	None/>20000	No
chr17	10065587	GAS7	-	intron_variant	na	182	No
chr17	10066105	GAS7	-	intron_variant	na	-326	No
chr3	10193358	VHL	+	3_prime_UTR_variant	na	114	No
chr1	10201352	UBE4B	+	intron_variant	na	-1274	No
chr1	10203560	UBE4B	+	intron_variant	na	-3482	No
chr2	10267592	RRM2	+	intron_variant	na	11	No
chr2	10301711	C2orf48	+	intron_variant	na	-227	No
chr2	10304113	C2orf48	+	intron_variant	na	-2629	No
chr2	10304244	C2orf48	+	intron_variant	na	-2760	No
chr2	10304253	C2orf48	+	intron_variant	na	-2769	No
chr5	10306039	CMBL	-	intron_variant	na	None/>20000	No
chr1	10318577	KIF1B	+	synonymous_variant	na	2752	No
chr12	10324195	OLR1	-	intron_variant	na	None/>20000	Yes
chr12	10324202	OLR1	-	intron_variant	na	None/>20000	Yes
chr12	10324213	OLR1	-	intron_variant	na	None/>20000	Yes
chr12	10324219	OLR1	-	intron_variant	na	None/>20000	Yes
chr12	10324240	OLR1	-	intron_variant	na	None/>20000	Yes
chr12	10324243	OLR1	-	intron_variant	na	None/>20000	Yes
chr12	10324266	OLR1	-	intron_variant	na	None/>20000	Yes
chr12	10324267	OLR1	-	intron_variant	na	None/>20000	Yes
chr12	10324289	OLR1	-	intron_variant	na	None/>20000	Yes
chr12	10324298	OLR1	-	intron_variant	na	None/>20000	Yes
chr12	10324314	OLR1	-	intron_variant	na	None/>20000	Yes
chr12	10324337	OLR1	-	intron_variant	na	None/>20000	Yes
chr12	10324339	OLR1	-	intron_variant	na	None/>20000	Yes
chr12	10324358	OLR1	-	intron_variant	na	None/>20000	Yes
chr12	10324376	OLR1	-	intron_variant	na	None/>20000	Yes
chr12	10324381	OLR1	-	intron_variant	na	None/>20000	Yes
chr12	10324411	OLR1	-	intron_variant	na	None/>20000	Yes
chr12	10324418	OLR1	-	intron_variant	na	None/>20000	Yes
chr12	10324421	OLR1	-	intron_variant	na	None/>20000	Yes
chr12	10324450	OLR1	-	intron_variant	na	None/>20000	Yes
chr12	10324455	OLR1	-	intron_variant	na	None/>20000	Yes
chr12	10324462	OLR1	-	intron_variant	na	None/>20000	Yes
chr12	10324474	OLR1	-	intron_variant	na	None/>20000	Yes
chr12	10324481	OLR1	-	intron_variant	na	None/>20000	Yes
chr12	10324492	OLR1	-	intron_variant	na	None/>20000	Yes
chr12	10324493	OLR1	-	intron_variant	na	None/>20000	Yes
chr12	10324517	OLR1	-	intron_variant	na	None/>20000	Yes
chr12	10324520	OLR1	-	intron_variant	na	None/>20000	Yes
chr12	10324528	OLR1	-	intron_variant	na	None/>20000	Yes
chr12	10324531	OLR1	-	intron_variant	na	None/>20000	Yes
chr12	10324542	OLR1	-	intron_variant	na	None/>20000	Yes
chr12	10324547	OLR1	-	intron_variant	na	None/>20000	Yes
chr12	10324555	OLR1	-	intron_variant	na	None/>20000	Yes
chr12	10324595	OLR1	-	intron_variant,splice_region_variant	na	None/>20000	Yes
chr12	10324598	OLR1	-	intron_variant,splice_region_variant	na	None/>20000	Yes
chr12	10324603	OLR1	-	intron_variant,missense_variant,splice_region_variant	K/R	None/>20000	Yes
chr12	10324608	OLR1	-	intron_variant,synonymous_variant	na	None/>20000	Yes
chr12	10324625	OLR1	-	intron_variant,missense_variant	K/E	None/>20000	Yes
chr12	10324657	OLR1	-	intron_variant,missense_variant	K/R	None/>20000	Yes
chr12	10324658	OLR1	-	intron_variant,missense_variant	K/E	None/>20000	Yes
chr12	10324677	OLR1	-	5_prime_UTR_variant,intron_variant	na	None/>20000	Yes
chr12	10324684	OLR1	-	5_prime_UTR_variant,intron_variant	na	None/>20000	Yes
chr12	10324691	OLR1	-	5_prime_UTR_variant,intron_variant	na	None/>20000	Yes
chr12	10324697	OLR1	-	5_prime_UTR_variant,intron_variant	na	None/>20000	Yes
chr12	10324705	OLR1	-	5_prime_UTR_variant,intron_variant	na	None/>20000	Yes
chr1	10338094	KIF1B	+	missense_variant	D/G	12441	No
chr1	10338107	KIF1B	+	synonymous_variant	na	12428	No
chr3	10348321	SEC13	-	intron_variant,nc_transcript_variant	na	-2297	No
chr3	10348411	SEC13	-	intron_variant,nc_transcript_variant	na	-2207	No
chr3	10348421	SEC13	-	intron_variant,nc_transcript_variant	na	-2197	No
chr3	10348504	SEC13	-	intron_variant,nc_transcript_variant	na	-2114	No
chr3	10348535	SEC13	-	intron_variant,nc_transcript_variant	na	-2083	No
chr3	10348536	SEC13	-	intron_variant,nc_transcript_variant	na	-2082	No
chr3	10348596	SEC13	-	intron_variant,nc_transcript_variant	na	-2022	No
chr3	10348597	SEC13	-	intron_variant,nc_transcript_variant	na	-2021	No
chr3	10348601	SEC13	-	intron_variant,nc_transcript_variant	na	-2017	No
chr3	10349125	SEC13	-	intron_variant,nc_transcript_variant	na	-1493	No
chr3	10349194	SEC13	-	intron_variant,nc_transcript_variant	na	-1424	No
chr5	10358795	2006-03-01	+	intron_variant	na	-639	No
chr5	10359725	2006-03-01	+	intron_variant	na	110	No
chr5	10359738	2006-03-01	+	intron_variant	na	97	No
chr19	10383541	ICAM1	+	intron_variant	na	-35	No
chr19	10415675	ZGLP1	-	3_prime_UTR_variant	na	None/>20000	No
chr16	10482570	ATF7IP2	+	intron_variant,nc_transcript_variant	na	16	No
chr16	10486562	ATF7IP2	+	intron_variant,nc_transcript_variant	na	323	No
chr4	10539111	CLNK	-	intron_variant	na	3	No
chr4	10558798	CLNK	-	intron_variant	na	54	No
chr20	10568953	C20orf94	+	intron_variant	na	2046	No
chr6	10571585	GCNT2	+	intron_variant	na	7	No
chr1	10586755	PEX14	+	intron_variant	na	233	No
chr6	10588093	GCNT2	+	intron_variant	na	2256	No
chr6	10588096	GCNT2	+	intron_variant	na	2253	No
chr6	10588108	GCNT2	+	intron_variant	na	2241	No
chr6	10589700	GCNT2	+	intron_variant	na	649	No
chrX	10611619	MID1	-	intron_variant	na	None/>20000	Yes
chrX	10611653	MID1	-	intron_variant	na	None/>20000	Yes
chrX	10611659	MID1	-	intron_variant	na	None/>20000	Yes
chrX	10611688	MID1	-	intron_variant	na	None/>20000	Yes
chrX	10611689	MID1	-	intron_variant	na	None/>20000	Yes
chrX	10611698	MID1	-	intron_variant	na	None/>20000	Yes
chrX	10611700	MID1	-	intron_variant	na	None/>20000	Yes
chrX	10611714	MID1	-	intron_variant	na	None/>20000	Yes
chrX	10611721	MID1	-	intron_variant	na	None/>20000	Yes
chrX	10611724	MID1	-	intron_variant	na	None/>20000	Yes
chrX	10611727	MID1	-	intron_variant	na	None/>20000	Yes
chrX	10611729	MID1	-	intron_variant	na	None/>20000	Yes
chrX	10611764	MID1	-	intron_variant	na	None/>20000	Yes
chrX	10611766	MID1	-	intron_variant	na	None/>20000	Yes
chrX	10611809	MID1	-	intron_variant	na	None/>20000	No
chrX	10611812	MID1	-	intron_variant	na	None/>20000	No
chrX	10611821	MID1	-	intron_variant	na	None/>20000	No
chrX	10611822	MID1	-	intron_variant	na	None/>20000	No
chrX	10611841	MID1	-	intron_variant	na	None/>20000	No
chr5	10621968	ANKRD33B	+	intron_variant	na	-6956	No
chr16	10622744	EMP2	-	3_prime_UTR_variant	na	-762	No
chr5	10643341	ANKRD33B	+	intron_variant	na	-27	No
chr5	10694573	DAP	-	intron_variant	na	None/>20000	No
chr5	10694586	DAP	-	intron_variant	na	None/>20000	No
chr5	10694598	DAP	-	intron_variant	na	None/>20000	No
chr5	10694980	DAP	-	intron_variant	na	None/>20000	No
chr5	10695030	DAP	-	intron_variant	na	None/>20000	No
chr5	10720462	DAP	-	intron_variant	na	None/>20000	No
chr19	10740279	SLC44A2	+	intron_variant	na	3	No
chr18	10745602	PIEZO2	-	intron_variant	na	14579	Yes
chr18	10745620	PIEZO2	-	intron_variant	na	14597	Yes
chr18	10745630	PIEZO2	-	intron_variant	na	14607	Yes
chr18	10745631	PIEZO2	-	intron_variant	na	14608	Yes
chr18	10745659	PIEZO2	-	intron_variant	na	14636	Yes
chr18	10745661	PIEZO2	-	intron_variant	na	14638	Yes
chr18	10745695	PIEZO2	-	intron_variant	na	14672	Yes
chr18	10747266	PIEZO2	-	intron_variant	na	16243	No
chr18	10747298	PIEZO2	-	intron_variant	na	16275	No
chr18	10747316	PIEZO2	-	intron_variant	na	16293	No
chr18	10747317	PIEZO2	-	intron_variant	na	16294	No
chr18	10747325	PIEZO2	-	intron_variant	na	16302	No
chr18	10831694	PIEZO2	-	intron_variant	na	None/>20000	No
chr18	10831712	PIEZO2	-	intron_variant	na	None/>20000	No
chr18	10831749	PIEZO2	-	intron_variant	na	None/>20000	No
chr18	10834122	PIEZO2	-	intron_variant	na	None/>20000	No
chr18	10834141	PIEZO2	-	intron_variant	na	None/>20000	No
chr18	10877317	PIEZO2	-	intron_variant	na	-5511	No
chr6	10901773	SYCP2L	+	intron_variant	na	-893	No
chr6	10902577	SYCP2L	+	intron_variant	na	811	No
chr6	10902611	SYCP2L	+	intron_variant	na	777	No
chr6	10902677	SYCP2L	+	intron_variant	na	711	No
chr6	10902678	SYCP2L	+	intron_variant	na	710	No
chr6	10902681	SYCP2L	+	intron_variant	na	707	No
chr6	10902762	SYCP2L	+	intron_variant	na	626	No
chr6	10902773	SYCP2L	+	intron_variant	na	615	No
chr6	10952816	SYCP2L	+	intron_variant	na	-1138	No
chr8	10962747	XKR6	-	intron_variant	na	-1330	No
chr8	10962800	XKR6	-	intron_variant	na	-1277	No
chr7	10975825	NDUFA4	-	intron_variant	na	-560	No
chr8	10980261	XKR6	-	intron_variant	na	-205	No
chr19	10984002	CARM1	+	intron_variant	na	11	No
chr19	10984011	CARM1	+	intron_variant	na	2	No
chr8	10984558	XKR6	-	intron_variant	na	683	No
chr8	10984577	XKR6	-	intron_variant	na	702	No
chr8	10984585	XKR6	-	intron_variant	na	710	No
chr8	10984590	XKR6	-	intron_variant	na	715	No
chr8	10984599	XKR6	-	intron_variant	na	724	No
chr8	10984654	XKR6	-	intron_variant	na	779	No
chr8	10986117	XKR6	-	intron_variant	na	2242	No
chr8	10986122	XKR6	-	intron_variant	na	2247	No
chr16	10989589	CIITA	+	missense_variant	D/G	-2781	No
chr16	10995933	CIITA	+	3_prime_UTR_variant,missense_variant	R/G	3403	No
chr8	11001335	XKR6	-	intron_variant	na	-3559	No
chr8	11001404	XKR6	-	intron_variant	na	-3490	No
chr16	11002927	CIITA	+	missense_variant	Q/R	653	No
chr8	11006008	XKR6	-	intron_variant	na	828	No
chr1	11006725	C1orf127	-	3_prime_UTR_variant,intron_variant	na	-8893	No
chr1	11006739	C1orf127	-	3_prime_UTR_variant,intron_variant	na	-8879	No
chr1	11006773	C1orf127	-	3_prime_UTR_variant,intron_variant	na	-8845	No
chr1	11006790	C1orf127	-	3_prime_UTR_variant,intron_variant	na	-8828	No
chr16	11013506	CIITA	+	intron_variant	na	-5	No
chr16	11013517	CIITA	+	intron_variant	na	-16	No
chr16	11013527	CIITA	+	intron_variant	na	-26	No
chr16	11013612	CIITA	+	intron_variant	na	-111	No
chr16	11013634	CIITA	+	intron_variant	na	-133	No
chr16	11013716	CIITA	+	intron_variant	na	-215	No
chr16	11013728	CIITA	+	intron_variant	na	-227	No
chr16	11013729	CIITA	+	intron_variant	na	-228	No
chr16	11013732	CIITA	+	intron_variant	na	-231	No
chr16	11013733	CIITA	+	intron_variant	na	-232	No
chr16	11013743	CIITA	+	intron_variant	na	-242	No
chr16	11013764	CIITA	+	intron_variant	na	-263	No
chr18	11015505	PIEZO2	-	intron_variant	na	-9129	No
chr19	11015664	CARM1	+	synonymous_variant	na	-2085	No
chr8	11017171	XKR6	-	intron_variant	na	-5430	No
chr18	11039625	PIEZO2	-	intron_variant	na	-4073	No
chr18	11056514	PIEZO2	-	intron_variant	na	2941	No
chr18	11056545	PIEZO2	-	intron_variant	na	2972	No
chr18	11057224	PIEZO2	-	intron_variant	na	3651	No
chr18	11057288	PIEZO2	-	intron_variant	na	3715	No
chr18	11057295	PIEZO2	-	intron_variant	na	3722	No
chr18	11057309	PIEZO2	-	intron_variant	na	3736	No
chr18	11057348	PIEZO2	-	intron_variant	na	3775	No
chr18	11057349	PIEZO2	-	intron_variant	na	3776	No
chr18	11057419	PIEZO2	-	intron_variant	na	3846	No
chr18	11102803	PIEZO2	-	intron_variant	na	-6630	No
chr18	11102809	PIEZO2	-	intron_variant	na	-6624	No
chr18	11102818	PIEZO2	-	intron_variant	na	-6615	No
chr18	11104525	PIEZO2	-	intron_variant	na	-4908	No
chr18	11104572	PIEZO2	-	intron_variant	na	-4861	No
chr7	11114882	PHF14	+	intron_variant,nc_transcript_variant	na	-17	No
chr18	11140303	PIEZO2	-	intron_variant	na	1711	No
chr12	11168461	PRH1-PRR4	-	intron_variant,nc_transcript_variant	na	-9160	No
chr12	11168540	PRH1-PRR4	-	intron_variant,nc_transcript_variant	na	-9081	Yes
chr12	11168570	PRH1-PRR4	-	intron_variant,nc_transcript_variant	na	-9051	Yes
chr12	11168590	PRH1-PRR4	-	intron_variant,nc_transcript_variant	na	-9031	Yes
chr12	11168623	PRH1-PRR4	-	intron_variant,nc_transcript_variant	na	-8998	Yes
chr12	11168959	PRH1-PRR4	-	intron_variant,nc_transcript_variant	na	-8662	No
chr12	11168960	PRH1-PRR4	-	intron_variant,nc_transcript_variant	na	-8661	No
chr12	11168961	PRH1-PRR4	-	intron_variant,nc_transcript_variant	na	-8660	No
chr12	11171187	PRH1-PRR4	-	intron_variant,nc_transcript_variant	na	-6434	No
chr12	11171242	PRH1-PRR4	-	intron_variant,nc_transcript_variant	na	-6379	No
chr12	11171555	PRH1-PRR4	-	intron_variant,nc_transcript_variant	na	-6066	No
chr6	11184394	NEDD9	+	3_prime_UTR_variant	na	None/>20000	No
chr10	11216910	CELF2	+	intron_variant	na	10228	No
chr12	11223733	PRH1-PRR4	-	intron_variant,nc_transcript_variant	na	3256	No
chr12	11223738	PRH1-PRR4	-	intron_variant,nc_transcript_variant	na	3261	No
chr12	11223745	PRH1-PRR4	-	intron_variant,nc_transcript_variant	na	3268	No
chr12	11224531	PRH1-PRR4	-	intron_variant,nc_transcript_variant	na	4054	No
chr12	11224532	PRH1-PRR4	-	intron_variant,nc_transcript_variant	na	4055	No
chr12	11227202	PRH1-PRR4	-	intron_variant,nc_transcript_variant	na	6725	No
chr2	11240031	FLJ33534	-	non_coding_exon_variant,nc_transcript_variant	na	None/>20000	No
chr2	11240041	FLJ33534	-	non_coding_exon_variant,nc_transcript_variant	na	None/>20000	No
chr2	11240045	FLJ33534	-	non_coding_exon_variant,nc_transcript_variant	na	None/>20000	No
chr2	11240121	FLJ33534	-	non_coding_exon_variant,nc_transcript_variant	na	None/>20000	No
chr2	11240122	FLJ33534	-	non_coding_exon_variant,nc_transcript_variant	na	None/>20000	No
chr2	11240128	FLJ33534	-	non_coding_exon_variant,nc_transcript_variant	na	None/>20000	No
chr2	11240144	FLJ33534	-	non_coding_exon_variant,nc_transcript_variant	na	None/>20000	No
chr2	11240149	FLJ33534	-	non_coding_exon_variant,nc_transcript_variant	na	None/>20000	No
chr2	11240155	FLJ33534	-	non_coding_exon_variant,nc_transcript_variant	na	None/>20000	No
chr2	11245507	FLJ33534	-	non_coding_exon_variant,nc_transcript_variant	na	None/>20000	No
chr11	11292815	GALNTL4	-	missense_variant	K/R	None/>20000	No
chr11	11293367	GALNTL4	-	intron_variant	na	None/>20000	No
chr11	11294518	GALNTL4	-	intron_variant	na	None/>20000	No
chr11	11295795	GALNTL4	-	intron_variant	na	None/>20000	No
chr11	11296170	GALNTL4	-	intron_variant	na	None/>20000	No
chr11	11296185	GALNTL4	-	intron_variant	na	None/>20000	No
chr11	11296187	GALNTL4	-	intron_variant	na	None/>20000	No
chr11	11296198	GALNTL4	-	intron_variant	na	None/>20000	No
chr11	11296204	GALNTL4	-	intron_variant	na	None/>20000	No
chr11	11296211	GALNTL4	-	intron_variant	na	None/>20000	No
chr11	11296215	GALNTL4	-	intron_variant	na	None/>20000	No
chr11	11296220	GALNTL4	-	intron_variant	na	None/>20000	No
chr12	11303408	PRH1-PRR4	-	intron_variant,nc_transcript_variant	na	None/>20000	No
chr12	11303409	PRH1-PRR4	-	intron_variant,nc_transcript_variant	na	None/>20000	No
chrX	11305051	ARHGAP6	-	intron_variant	na	None/>20000	No
chrX	11305167	ARHGAP6	-	intron_variant	na	None/>20000	No
chrX	11305168	ARHGAP6	-	intron_variant	na	None/>20000	No
chrX	11306734	ARHGAP6	-	intron_variant	na	None/>20000	No
chr2	11323239	ROCK2	-	3_prime_UTR_variant	na	-4991	No
chr11	11344405	GALNTL4	-	intron_variant	na	None/>20000	No
chr6	11360880	NEDD9	-	intron_variant	na	4627	No
chr6	11360896	NEDD9	-	intron_variant	na	4643	No
chr6	11361024	NEDD9	-	intron_variant	na	4771	No
chr6	11361026	NEDD9	-	intron_variant	na	4773	No
chr6	11361037	NEDD9	-	intron_variant	na	4784	No
chr6	11361569	NEDD9	-	intron_variant	na	5316	No
chr6	11361570	NEDD9	-	intron_variant	na	5317	No
chr6	11361616	NEDD9	-	intron_variant	na	5363	No
chr6	11361617	NEDD9	-	intron_variant	na	5364	No
chr6	11361754	NEDD9	-	intron_variant	na	5501	No
chr6	11361811	NEDD9	-	intron_variant	na	5558	No
chr6	11361825	NEDD9	-	intron_variant	na	5572	No
chr6	11361840	NEDD9	-	intron_variant	na	5587	No
chr8	11373596	BLK	+	intron_variant	na	-3121	No
chr8	11373600	BLK	+	intron_variant	na	-3125	No
chr8	11373617	BLK	+	intron_variant	na	-3142	No
chr8	11373623	BLK	+	intron_variant	na	-3148	No
chr8	11373652	BLK	+	intron_variant	na	-3177	No
chr8	11373653	BLK	+	intron_variant	na	-3178	No
chr8	11373699	BLK	+	intron_variant	na	-3224	No
chr8	11373700	BLK	+	intron_variant	na	-3225	No
chr8	11374175	BLK	+	intron_variant	na	3530	No
chr8	11374187	BLK	+	intron_variant	na	3518	No
chr8	11374224	BLK	+	intron_variant	na	3481	No
chrX	11389884	ARHGAP6	-	intron_variant	na	None/>20000	No
chrX	11409477	ARHGAP6	-	intron_variant	na	-14561	No
chrX	11412561	ARHGAP6	-	intron_variant	na	-11477	No
chrX	11425495	ARHGAP6	-	intron_variant	na	1177	No
chrX	11425497	ARHGAP6	-	intron_variant	na	1179	No
chrX	11428166	ARHGAP6	-	intron_variant	na	101	No
chrX	11428167	ARHGAP6	-	intron_variant	na	102	No
chrX	11430026	ARHGAP6	-	intron_variant	na	1961	No
chrX	11430102	ARHGAP6	-	intron_variant	na	2037	No
chrX	11430110	ARHGAP6	-	intron_variant	na	2045	No
chrX	11430114	ARHGAP6	-	intron_variant	na	2049	No
chrX	11430120	ARHGAP6	-	intron_variant	na	2055	No
chrX	11450106	ARHGAP6	-	intron_variant	na	None/>20000	No
chrX	11450120	ARHGAP6	-	intron_variant	na	None/>20000	No
chrX	11450179	ARHGAP6	-	intron_variant	na	None/>20000	No
chrX	11450183	ARHGAP6	-	intron_variant	na	None/>20000	No
chrX	11450185	ARHGAP6	-	intron_variant	na	None/>20000	No
chrX	11452258	ARHGAP6	-	intron_variant	na	None/>20000	No
chrX	11452267	ARHGAP6	-	intron_variant	na	None/>20000	No
chrX	11462372	ARHGAP6	-	intron_variant	na	-19083	No
chrX	11465596	ARHGAP6	-	intron_variant	na	-15859	No
chr3	11469604	ATG7	+	intron_variant	na	-2867	No
chr3	11469618	ATG7	+	intron_variant	na	-2881	No
chr3	11470189	ATG7	+	intron_variant	na	2404	No
chr3	11470233	ATG7	+	intron_variant	na	2360	No
chr3	11470234	ATG7	+	intron_variant	na	2359	No
chr3	11478258	ATG7	+	intron_variant	na	1633	No
chr3	11493240	ATG7	+	intron_variant	na	-290	No
chrX	11506787	ARHGAP6	-	intron_variant	na	-11713	No
chrX	11519697	ARHGAP6	-	intron_variant	na	173	No
chrX	11519731	ARHGAP6	-	intron_variant	na	207	No
chrX	11519732	ARHGAP6	-	intron_variant	na	208	No
chrX	11519793	ARHGAP6	-	intron_variant	na	269	No
chrX	11519796	ARHGAP6	-	intron_variant	na	272	No
chrX	11519798	ARHGAP6	-	intron_variant	na	274	No
chrX	11519838	ARHGAP6	-	intron_variant	na	314	No
chrX	11519908	ARHGAP6	-	intron_variant	na	384	No
chrX	11519912	ARHGAP6	-	intron_variant	na	388	No
chrX	11520059	ARHGAP6	-	intron_variant	na	535	No
chrX	11520702	ARHGAP6	-	intron_variant	na	-304	No
chrX	11520773	ARHGAP6	-	intron_variant	na	-233	No
chrX	11520779	ARHGAP6	-	intron_variant	na	-227	No
chrX	11520780	ARHGAP6	-	intron_variant	na	-226	No
chrX	11520790	ARHGAP6	-	intron_variant	na	-216	No
chrX	11520793	ARHGAP6	-	intron_variant	na	-213	No
chrX	11520796	ARHGAP6	-	intron_variant	na	-210	No
chrX	11520852	ARHGAP6	-	intron_variant	na	-154	Yes
chrX	11520858	ARHGAP6	-	intron_variant	na	-148	Yes
chrX	11520862	ARHGAP6	-	intron_variant	na	-144	Yes
chrX	11520902	ARHGAP6	-	intron_variant	na	-104	Yes
chrX	11520928	ARHGAP6	-	intron_variant	na	-78	Yes
chrX	11520973	ARHGAP6	-	intron_variant	na	-33	No
chrX	11521000	ARHGAP6	-	intron_variant	na	-6	No
chrX	11523498	ARHGAP6	-	intron_variant	na	2183	No
chrX	11523660	ARHGAP6	-	intron_variant	na	2345	No
chrX	11524104	ARHGAP6	-	intron_variant	na	2789	No
chrX	11524154	ARHGAP6	-	intron_variant	na	2839	No
chrX	11524166	ARHGAP6	-	intron_variant	na	2851	No
chrX	11535815	ARHGAP6	-	intron_variant	na	3507	No
chrX	11535980	ARHGAP6	-	intron_variant	na	3672	No
chrX	11550246	ARHGAP6	-	intron_variant	na	4486	No
chrX	11550265	ARHGAP6	-	intron_variant	na	4505	No
chrX	11550310	ARHGAP6	-	intron_variant	na	4550	No
chrX	11550500	ARHGAP6	-	intron_variant	na	4740	No
chrX	11550501	ARHGAP6	-	intron_variant	na	4741	No
chrX	11555478	ARHGAP6	-	intron_variant	na	-1492	No
chrX	11557319	ARHGAP6	-	intron_variant	na	43	No
chr19	11561359	PRKCSH	+	intron_variant	na	-40	No
chr19	11561397	PRKCSH	+	intron_variant	na	-78	No
chrX	11561593	ARHGAP6	-	intron_variant	na	980	No
chrX	11561652	ARHGAP6	-	intron_variant	na	1039	No
chrX	11566495	ARHGAP6	-	intron_variant	na	-240	No
chrX	11567706	ARHGAP6	-	intron_variant	na	678	No
chrX	11568480	ARHGAP6	-	intron_variant	na	1452	No
chrX	11568514	ARHGAP6	-	intron_variant	na	1486	No
chrX	11568531	ARHGAP6	-	intron_variant	na	1503	No
chrX	11568702	ARHGAP6	-	intron_variant	na	1674	No
chrX	11607110	ARHGAP6	-	intron_variant	na	-55	No
chrX	11607119	ARHGAP6	-	intron_variant	na	-46	No
chrX	11607134	ARHGAP6	-	intron_variant	na	-31	No
chrX	11607140	ARHGAP6	-	intron_variant	na	-25	No
chr11	11612796	GALNTL4	-	intron_variant	na	5594	No
chr11	11614123	GALNTL4	-	intron_variant	na	6921	No
chrX	11616690	ARHGAP6	-	intron_variant	na	-205	No
chrX	11616751	ARHGAP6	-	intron_variant	na	-144	No
chrX	11616752	ARHGAP6	-	intron_variant	na	-143	No
chrX	11616758	ARHGAP6	-	intron_variant	na	-137	No
chrX	11616779	ARHGAP6	-	intron_variant	na	-116	No
chrX	11616838	ARHGAP6	-	intron_variant	na	-57	No
chrX	11616840	ARHGAP6	-	intron_variant	na	-55	No
chrX	11617304	ARHGAP6	-	intron_variant	na	99	No
chrX	11626991	ARHGAP6	-	intron_variant	na	-7451	No
chrX	11632751	ARHGAP6	-	intron_variant	na	-1691	No
chrX	11634164	ARHGAP6	-	intron_variant	na	-278	No
chrX	11674553	ARHGAP6	-	intron_variant	na	-3846	No
chrX	11674969	ARHGAP6	-	intron_variant	na	-3430	No
chrX	11677018	ARHGAP6	-	intron_variant	na	-1381	No
chrX	11677091	ARHGAP6	-	intron_variant	na	-1308	No
chrX	11677629	ARHGAP6	-	intron_variant	na	-770	No
chrX	11678017	ARHGAP6	-	intron_variant	na	-382	No
chrX	11678027	ARHGAP6	-	intron_variant	na	-372	No
chrX	11678050	ARHGAP6	-	intron_variant	na	-349	No
chrX	11680066	ARHGAP6	-	intron_variant	na	1386	No
chr8	11700786	CTSB	-	3_prime_UTR_variant,intron_variant	na	32	No
chr8	11700787	CTSB	-	3_prime_UTR_variant,intron_variant	na	33	No
chr8	11700901	CTSB	-	3_prime_UTR_variant,intron_variant	na	147	No
chr8	11702542	CTSB	-	3_prime_UTR_variant,intron_variant	na	981	No
chr8	11703175	CTSB	-	missense_variant	D/G	1614	No
chr8	11706973	CTSB	-	intron_variant	na	-116	No
chr19	11709281	ZNF627	+	intron_variant	na	434	No
chr10	11805724	ECHDC3	+	3_prime_UTR_variant	na	-14817	No
chr1	11810410	AGTRAP	+	3_prime_UTR_variant,intron_variant,missense_variant	Q/R	-6060	No
chr16	11814908	TXNDC11	-	intron_variant	na	11	No
chr16	11814909	TXNDC11	-	intron_variant	na	12	No
chr16	11814912	TXNDC11	-	intron_variant	na	15	No
chr1	11857298	MTHFR	-	intron_variant	na	16	No
chr12	11862667	ETV6	+	intron_variant	na	-5088	No
chr1	11867945	CLCN6	+	intron_variant,nc_transcript_variant	na	955	No
chr10	11899448	C10orf47	+	intron_variant,nc_transcript_variant	na	10	No
chr10	11899449	C10orf47	+	intron_variant,nc_transcript_variant	na	9	No
chr12	11931914	ETV6	+	intron_variant	na	5168	No
chr19	11944066	ZNF440	+	3_prime_UTR_variant	na	869	No
chr19	11944070	ZNF440	+	3_prime_UTR_variant	na	865	No
chr19	11945487	ZNF440	+	3_prime_UTR_variant	na	118	No
chr11	11952277	USP47	+	missense_variant	K/E	None/>20000	No
chr16	11963412	GSPT1	-	3_prime_UTR_variant,intron_variant	na	-1730	No
chr16	11964941	GSPT1	-	3_prime_UTR_variant,intron_variant	na	-201	No
chr1	12002803	PLOD1	+	intron_variant	na	234	No
chr19	12022752	ZNF69	+	intron_variant	na	983	No
chr6	12058165	HIVEP1	+	intron_variant	na	1256	No
chr16	12082783	SNX29	+	intron_variant	na	54	No
chr16	12142276	SNX29	+	missense_variant	N/D	788	No
chr19	12145166	ZNF433	-	intron_variant	na	504	No
chr16	12145735	SNX29	+	synonymous_variant	na	358	No
chr16	12145985	SNX29	+	missense_variant	S/G	108	No
chr16	12146555	SNX29	+	intron_variant	na	-182	No
chr1	12149107	TNFRSF8	+	intron_variant	na	-1583	No
chr1	12179895	TNFRSF8	+	intron_variant	na	2527	No
chr1	12181665	TNFRSF8	+	intron_variant	na	757	No
chr1	12181691	TNFRSF8	+	intron_variant	na	731	No
chr1	12181692	TNFRSF8	+	intron_variant	na	730	No
chr1	12181795	TNFRSF8	+	intron_variant	na	627	No
chr10	12259790	CDC123	+	intron_variant	na	14	No
chr10	12259792	CDC123	+	intron_variant	na	12	No
chr10	12259795	CDC123	+	intron_variant	na	9	No
chr8	12294707	LOC100506990	+	5_prime_UTR_variant,intron_variant,non_coding_exon_variant,nc_transcript_variant	na	12695	No
chr8	12295182	LOC100506990	+	missense_variant,non_coding_exon_variant,nc_transcript_variant	M/V	12220	No
chr8	12306576	LOC100506990	+	intron_variant,nc_transcript_variant	na	826	No
chr8	12306584	LOC100506990	+	intron_variant,nc_transcript_variant	na	818	No
chr8	12306644	LOC100506990	+	intron_variant,nc_transcript_variant	na	758	No
chr8	12306720	LOC100506990	+	intron_variant,nc_transcript_variant	na	682	No
chr8	12306724	LOC100506990	+	intron_variant,nc_transcript_variant	na	678	No
chr8	12306732	LOC100506990	+	intron_variant,nc_transcript_variant	na	670	No
chr8	12306734	LOC100506990	+	intron_variant,nc_transcript_variant	na	668	No
chr8	12306844	LOC100506990	+	intron_variant,nc_transcript_variant	na	558	No
chr8	12306846	LOC100506990	+	intron_variant,nc_transcript_variant	na	556	No
chr8	12306882	LOC100506990	+	intron_variant,nc_transcript_variant	na	520	No
chr8	12306998	LOC100506990	+	intron_variant,nc_transcript_variant	na	404	No
chr8	12307078	LOC100506990	+	intron_variant,nc_transcript_variant	na	324	Yes
chr8	12307080	LOC100506990	+	intron_variant,nc_transcript_variant	na	322	Yes
chr8	12307118	LOC100506990	+	intron_variant,nc_transcript_variant	na	284	Yes
chr8	12307158	LOC100506990	+	intron_variant,nc_transcript_variant	na	244	Yes
chr8	12307360	LOC100506990	+	intron_variant,nc_transcript_variant	na	42	No
chr8	12307362	LOC100506990	+	intron_variant,nc_transcript_variant	na	40	No
chr8	12311343	LOC100506990	+	intron_variant,nc_transcript_variant	na	-3829	No
chr8	12311789	LOC100506990	+	intron_variant,nc_transcript_variant	na	-4275	No
chr16	12317042	SNX29	+	intron_variant	na	59	No
chr8	12355197	LOC100506990	+	intron_variant,nc_transcript_variant,non_coding_exon_variant	na	12704	No
chr8	12399738	LOC100506990	+	intron_variant,nc_transcript_variant	na	3429	No
chr8	12399783	LOC100506990	+	intron_variant,nc_transcript_variant	na	3384	No
chr8	12399801	LOC100506990	+	intron_variant,nc_transcript_variant	na	3366	No
chr16	12399801	SNX29	+	intron_variant	na	-7755	No
chr16	12399826	SNX29	+	intron_variant	na	-7780	No
chr16	12399831	SNX29	+	intron_variant	na	-7785	No
chr8	12399832	LOC100506990	+	intron_variant,nc_transcript_variant	na	3335	No
chr8	12399882	LOC100506990	+	intron_variant,nc_transcript_variant	na	3285	No
chr8	12399885	LOC100506990	+	intron_variant,nc_transcript_variant	na	3282	No
chr16	12399888	SNX29	+	intron_variant	na	-7842	No
chr16	12399906	SNX29	+	intron_variant	na	-7860	No
chr8	12399912	LOC100506990	+	intron_variant,nc_transcript_variant	na	3255	No
chr8	12399918	LOC100506990	+	intron_variant,nc_transcript_variant	na	3249	No
chr8	12399930	LOC100506990	+	intron_variant,nc_transcript_variant	na	3237	No
chr8	12399980	LOC100506990	+	intron_variant,nc_transcript_variant	na	3187	No
chr8	12399984	LOC100506990	+	intron_variant,nc_transcript_variant	na	3183	No
chr8	12400055	LOC100506990	+	intron_variant,nc_transcript_variant	na	3112	Yes
chr8	12400061	LOC100506990	+	intron_variant,nc_transcript_variant	na	3106	Yes
chr8	12400062	LOC100506990	+	intron_variant,nc_transcript_variant	na	3105	Yes
chr8	12400070	LOC100506990	+	intron_variant,nc_transcript_variant	na	3097	Yes
chr8	12400081	LOC100506990	+	intron_variant,nc_transcript_variant	na	3086	Yes
chr8	12400086	LOC100506990	+	intron_variant,nc_transcript_variant	na	3081	Yes
chr8	12400097	LOC100506990	+	intron_variant,nc_transcript_variant	na	3070	Yes
chr8	12400137	LOC100506990	+	intron_variant,nc_transcript_variant	na	3030	Yes
chr8	12400147	LOC100506990	+	intron_variant,nc_transcript_variant	na	3020	Yes
chr8	12400151	LOC100506990	+	intron_variant,nc_transcript_variant	na	3016	Yes
chr8	12400167	LOC100506990	+	intron_variant,nc_transcript_variant	na	3000	Yes
chr8	12400169	LOC100506990	+	intron_variant,nc_transcript_variant	na	2998	Yes
chr16	12400193	SNX29	+	intron_variant	na	-8147	No
chr16	12400221	SNX29	+	intron_variant	na	-8175	No
chr8	12408101	LOC100506990	+	intron_variant,nc_transcript_variant,non_coding_exon_variant	na	-833	No
chr10	12410581	CAMK1D	+	intron_variant	na	-167	No
chr10	12411173	CAMK1D	+	intron_variant	na	-60	No
chr10	12411176	CAMK1D	+	intron_variant	na	-63	No
chr10	12411188	CAMK1D	+	intron_variant	na	-75	No
chr10	12411212	CAMK1D	+	intron_variant	na	-99	No
chr10	12411217	CAMK1D	+	intron_variant	na	-104	No
chr10	12414550	CAMK1D	+	intron_variant	na	65	No
chr10	12414553	CAMK1D	+	intron_variant	na	62	No
chr10	12415691	CAMK1D	+	intron_variant	na	-32	No
chr10	12416353	CAMK1D	+	intron_variant	na	-67	No
chr8	12421493	LOC100506990	+	intron_variant,nc_transcript_variant	na	-14225	Yes
chr8	12421527	LOC100506990	+	intron_variant,nc_transcript_variant	na	-14259	Yes
chr8	12421535	LOC100506990	+	intron_variant,nc_transcript_variant	na	-14267	Yes
chr8	12421572	LOC100506990	+	intron_variant,nc_transcript_variant	na	-14304	Yes
chr8	12421574	LOC100506990	+	intron_variant,nc_transcript_variant	na	-14306	Yes
chr8	12421592	LOC100506990	+	intron_variant,nc_transcript_variant	na	-14324	Yes
chr8	12421605	LOC100506990	+	intron_variant,nc_transcript_variant	na	-14337	Yes
chr8	12421720	LOC100506990	+	intron_variant,nc_transcript_variant	na	-14452	No
chr16	12421757	SNX29	+	intron_variant	na	-1600	No
chr8	12421771	LOC100506990	+	intron_variant,nc_transcript_variant	na	-14503	No
chr8	12421796	LOC100506990	+	intron_variant,nc_transcript_variant	na	-14528	No
chr8	12421853	LOC100506990	+	intron_variant,nc_transcript_variant	na	-14585	No
chr8	12421901	LOC100506990	+	intron_variant,nc_transcript_variant	na	-14633	No
chr8	12421904	LOC100506990	+	intron_variant,nc_transcript_variant	na	-14636	No
chr8	12423910	LOC100506990	+	intron_variant,nc_transcript_variant,non_coding_exon_variant	na	-16642	Yes
chr8	12423944	LOC100506990	+	intron_variant,nc_transcript_variant,non_coding_exon_variant	na	-16676	Yes
chr8	12423969	LOC100506990	+	intron_variant,nc_transcript_variant,non_coding_exon_variant	na	-16701	Yes
chr8	12423998	LOC100506990	+	intron_variant,nc_transcript_variant,non_coding_exon_variant	na	-16730	Yes
chr10	12445983	CAMK1D	+	intron_variant	na	57	No
chr10	12494562	CAMK1D	+	intron_variant	na	30	No
chr1	12557627	VPS13D	+	missense_variant,synonymous_variant	S/G	3149	No
chr10	12616980	CAMK1D	+	intron_variant	na	100	No
chr3	12629627	RAF1	-	intron_variant	na	-1406	No
chr3	12631817	RAF1	-	intron_variant	na	-5	No
chr10	12635306	CAMK1D	+	intron_variant	na	9	No
chr3	12648336	RAF1	-	intron_variant	na	-19	No
chr16	12648807	SNX29	+	intron_variant	na	-823	No
chr16	12648811	SNX29	+	intron_variant	na	-827	No
chr16	12649583	SNX29	+	intron_variant	na	-1599	No
chr17	12718044	ARHGAP44	+	intron_variant	na	None/>20000	No
chr18	12723478	PSMG2	+	intron_variant	na	16	No
chr10	12739308	CAMK1D	+	intron_variant	na	95	No
chr12	12786215	CREBL2	+	intron_variant	na	20	No
chr16	12798508	CPPED1	-	intron_variant,missense_variant	K/E	3960	No
chrX	12830888	PRPS2	+	intron_variant	na	-8328	No
chrX	12836020	PRPS2	+	intron_variant	na	-13460	No
chr17	12857037	ARHGAP44	+	intron_variant	na	-5026	No
chr8	12863876	KIAA1456	+	intron_variant	na	296	No
chr8	12865017	KIAA1456	+	intron_variant	na	-540	No
chr8	12870159	KIAA1456	+	5_prime_UTR_variant,intron_variant	na	-55	No
chr12	12893731	APOLD1	+	intron_variant	na	423	No
chr12	12893733	APOLD1	+	intron_variant	na	421	No
chr12	12893906	APOLD1	+	intron_variant	na	248	No
chr12	12916546	APOLD1	+	intron_variant	na	-478	No
chr19	12917520	RNASEH2A	+	synonymous_variant	na	4931	No
chr3	12999927	IQSEC1	-	intron_variant	na	6952	No
chr16	13004361	SHISA9	+	3_prime_UTR_variant,intron_variant	na	None/>20000	No
chr19	13005115	GCDH	+	intron_variant	na	None/>20000	No
chr19	13005423	GCDH	+	intron_variant	na	None/>20000	No
chr3	13040300	IQSEC1	-	intron_variant	na	-2147	No
chr3	13040327	IQSEC1	-	intron_variant	na	-2120	No
chr3	13040335	IQSEC1	-	intron_variant	na	-2112	No
chr3	13040342	IQSEC1	-	intron_variant	na	-2105	No
chr3	13040343	IQSEC1	-	intron_variant	na	-2104	No
chr3	13040354	IQSEC1	-	intron_variant	na	-2093	No
chr3	13040356	IQSEC1	-	intron_variant	na	-2091	No
chr3	13040414	IQSEC1	-	intron_variant	na	-2033	No
chr3	13040417	IQSEC1	-	intron_variant	na	-2030	No
chr3	13040418	IQSEC1	-	intron_variant	na	-2029	No
chr3	13040419	IQSEC1	-	intron_variant	na	-2028	No
chr3	13041124	IQSEC1	-	intron_variant	na	-1323	No
chr3	13041129	IQSEC1	-	intron_variant	na	-1318	No
chr3	13041182	IQSEC1	-	intron_variant	na	-1265	No
chr3	13041205	IQSEC1	-	intron_variant	na	-1242	No
chr3	13041212	IQSEC1	-	intron_variant	na	-1235	No
chr3	13041231	IQSEC1	-	intron_variant	na	-1216	No
chr3	13041232	IQSEC1	-	intron_variant	na	-1215	No
chr19	13059907	RAD23A	+	missense_variant,non_coding_exon_variant,nc_transcript_variant	S/G	1310	No
chr18	13073044	CEP192	+	missense_variant	S/G	2240	No
chr19	13081024	DAND5	+	intron_variant	na	None/>20000	No
chr18	13087629	CEP192	+	missense_variant	R/G	-2506	No
chr18	13103540	CEP192	+	3_prime_UTR_variant,missense_variant	T/A	155	No
chr18	13114764	CEP192	+	intron_variant	na	1851	No
chr18	13114810	CEP192	+	intron_variant	na	1805	No
chr19	13241739	NACC1	+	intron_variant,missense_variant	H/R	931	No
chr6	13295618	LOC100130357	-	intron_variant,splice_region_variant,5_prime_UTR_variant	na	1615	No
chr11	13434666	BTBD10	-	intron_variant	na	668	No
chr20	13436263	TASP1	-	intron_variant	na	-2728	No
chr20	13436297	TASP1	-	intron_variant	na	-2694	No
chr20	13455159	TASP1	-	intron_variant	na	415	No
chr20	13455218	TASP1	-	intron_variant	na	474	No
chr20	13455335	TASP1	-	intron_variant	na	591	No
chr20	13455342	TASP1	-	intron_variant	na	598	No
chr20	13455357	TASP1	-	intron_variant	na	613	No
chr20	13455369	TASP1	-	intron_variant	na	625	No
chr20	13455391	TASP1	-	intron_variant	na	647	No
chr20	13455394	TASP1	-	intron_variant	na	650	No
chr20	13455597	TASP1	-	intron_variant	na	853	No
chr20	13459263	TASP1	-	intron_variant	na	4519	No
chr18	13473796	C18orf1	+	intron_variant	na	2549	No
chr18	13473835	C18orf1	+	intron_variant	na	2510	No
chr18	13473843	C18orf1	+	intron_variant	na	2502	No
chr18	13474352	C18orf1	+	intron_variant	na	1993	No
chr18	13474784	C18orf1	+	intron_variant	na	1561	No
chr18	13474789	C18orf1	+	intron_variant	na	1556	No
chr18	13474873	C18orf1	+	intron_variant	na	1472	No
chr18	13474931	C18orf1	+	intron_variant	na	1414	No
chr18	13474942	C18orf1	+	intron_variant	na	1403	No
chr18	13514923	C18orf1	+	intron_variant	na	870	No
chr18	13521161	C18orf1	+	intron_variant	na	-301	No
chr18	13618771	C18orf1	+	intron_variant	na	8216	No
chr18	13618775	C18orf1	+	intron_variant	na	8212	No
chr18	13618785	C18orf1	+	intron_variant	na	8202	No
chr20	13695464	ESF1	-	3_prime_UTR_variant	na	-15569	No
chrX	13712097	RAB9A	+	intron_variant	na	-2291	No
chr18	13728131	RNMT	+	intron_variant	na	19077	No
chr10	13738401	FRMD4A	-	intron_variant	na	-61	No
chr6	13787316	CCDC90A	-	3_prime_UTR_variant,intron_variant	na	-784	No
chr10	13937463	FRMD4A	-	intron_variant	na	-6548	No
chr10	13937465	FRMD4A	-	intron_variant	na	-6546	No
chr19	13947315	MIR27A	-	non_coding_exon_variant,nc_transcript_variant	na	None/>20000	No
chr19	13947322	MIR27A	-	non_coding_exon_variant,nc_transcript_variant	na	None/>20000	No
chr10	13963649	FRMD4A	-	intron_variant	na	91	No
chr10	13963688	FRMD4A	-	intron_variant	na	130	No
chr10	13963912	FRMD4A	-	intron_variant	na	354	No
chr10	13963974	FRMD4A	-	intron_variant	na	416	No
chr10	13963975	FRMD4A	-	intron_variant	na	417	No
chr10	13964026	FRMD4A	-	intron_variant	na	468	No
chr10	13976924	FRMD4A	-	intron_variant	na	-233	No
chr10	13978533	FRMD4A	-	intron_variant	na	1058	No
chr10	14026795	FRMD4A	-	intron_variant	na	780	No
chr10	14026803	FRMD4A	-	intron_variant	na	788	No
chr1	14037750	PRDM2	+	intron_variant	na	-155	No
chr16	14042433	ERCC4	+	3_prime_UTR_variant,intron_variant	na	765	No
chr16	14042533	ERCC4	+	3_prime_UTR_variant,intron_variant	na	665	No
chr16	14042568	ERCC4	+	3_prime_UTR_variant,intron_variant	na	630	No
chr1	14047122	PRDM2	+	intron_variant	na	-7840	No
chr1	14047131	PRDM2	+	intron_variant	na	-7849	No
chr1	14047189	PRDM2	+	intron_variant	na	-7907	No
chr1	14048471	PRDM2	+	intron_variant	na	-9189	No
chr1	14048479	PRDM2	+	intron_variant	na	-9197	No
chr1	14048496	PRDM2	+	intron_variant	na	-9214	No
chr1	14048501	PRDM2	+	intron_variant	na	-9219	No
chr1	14048529	PRDM2	+	intron_variant	na	-9247	No
chr1	14064564	PRDM2	+	intron_variant	na	4133	No
chr1	14067321	PRDM2	+	intron_variant	na	1376	No
chr5	14176288	TRIO	+	intron_variant	na	11	No
chr3	14193360	XPC	-	intron_variant,nc_transcript_variant	na	None/>20000	No
chr3	14196246	XPC	-	intron_variant,nc_transcript_variant	na	None/>20000	No
chr3	14196261	XPC	-	intron_variant,nc_transcript_variant	na	None/>20000	No
chr3	14196266	XPC	-	intron_variant,nc_transcript_variant	na	None/>20000	No
chr3	14197448	XPC	-	intron_variant,nc_transcript_variant	na	None/>20000	No
chr16	14223524	MKL2	+	intron_variant	na	-10986	No
chr17	14232451	HS3ST3B1	+	intron_variant	na	-14856	No
chr16	14237148	MKL2	+	intron_variant	na	-746	No
chr16	14238064	MKL2	+	intron_variant	na	462	No
chr16	14238186	MKL2	+	intron_variant	na	340	No
chr5	14250626	TRIO	+	intron_variant	na	-16425	No
chr16	14325402	MKL2	+	intron_variant	na	-3736	No
chr5	14333809	TRIO	+	intron_variant	na	None/>20000	No
chr11	14531018	PSMA1	-	intron_variant	na	-6458	No
chr10	14574725	FAM107B	-	intron_variant	na	-18489	No
chr12	14587298	ATF7IP	+	missense_variant	N/S	-2672	No
chr10	14605573	FAM107B	-	intron_variant	na	1489	No
chr10	14605609	FAM107B	-	intron_variant	na	1525	No
chr10	14609487	FAM107B	-	intron_variant	na	301	No
chr19	14761918	EMR3	-	missense_variant	I/V	None/>20000	No
chr19	14845978	EMR2	-	3_prime_UTR_variant	na	440	No
chr19	14845988	EMR2	-	3_prime_UTR_variant	na	450	No
chr5	14848414	ANKH	-	intron_variant	na	170	No
chr5	14848711	ANKH	-	intron_variant	na	467	No
chr10	14972740	DCLRE1C	-	intron_variant	na	9	No
chr1	14979428	KAZN	+	intron_variant	na	10063	No
chr1	14980438	KAZN	+	intron_variant	na	9053	No
chr1	14980878	KAZN	+	intron_variant	na	8613	No
chr1	14980931	KAZN	+	intron_variant	na	8560	No
chr1	14981725	KAZN	+	intron_variant	na	7766	No
chr1	14981762	KAZN	+	intron_variant	na	7729	No
chr11	14990109	CALCA	-	3_prime_UTR_variant,intron_variant	na	None/>20000	No
chr1	15008608	KAZN	+	intron_variant	na	175	No
chr1	15053214	KAZN	+	intron_variant	na	749	No
chr1	15053237	KAZN	+	intron_variant	na	726	No
chr12	15107826	ARHGDIB	-	intron_variant	na	None/>20000	No
chr12	15107835	ARHGDIB	-	intron_variant	na	None/>20000	No
chr12	15108520	ARHGDIB	-	intron_variant	na	None/>20000	No
chr3	15115214	ZFYVE20	-	3_prime_UTR_variant	na	695	No
chr10	15120038	ACBD7	-	3_prime_UTR_variant,intron_variant	na	2037	No
chr2	15347798	NBAS	-	intron_variant,nc_transcript_variant	na	3388	No
chr17	15347815	CDRT4/FAM18B2-CDRT4	-	intron_variant,nc_transcript_variant	na	919	No
chr2	15348408	NBAS	-	intron_variant,nc_transcript_variant	na	3998	No
chr1	15366981	KAZN	+	intron_variant	na	5	No
chrY	15485330	UTY	-	intron_variant,nc_transcript_variant	na	-57	No
chrY	15485733	UTY	-	intron_variant,nc_transcript_variant	na	5	No
chrY	15485734	UTY	-	intron_variant,nc_transcript_variant	na	6	No
chrY	15485735	UTY	-	intron_variant,nc_transcript_variant	na	7	No
chrY	15485831	UTY	-	intron_variant,nc_transcript_variant	na	103	No
chrY	15485873	UTY	-	intron_variant,nc_transcript_variant	na	-109	No
chrY	15485881	UTY	-	intron_variant,nc_transcript_variant	na	-101	No
chrY	15485882	UTY	-	intron_variant,nc_transcript_variant	na	-100	No
chr9	15497630	PSIP1	-	intron_variant	na	9	No
chr9	15497631	PSIP1	-	intron_variant	na	10	No
chr9	15497632	PSIP1	-	intron_variant	na	11	No
chr9	15502571	PSIP1	-	intron_variant	na	1	No
chrY	15508104	UTY	-	intron_variant,nc_transcript_variant	na	13	No
chr17	15555333	TRIM16	-	intron_variant	na	-4737	No
chr17	15555375	TRIM16	-	intron_variant	na	-4695	No
chr17	15555394	TRIM16	-	intron_variant	na	-4676	No
chr17	15558289	TRIM16	-	intron_variant	na	-1781	No
chrY	15571039	UTY	-	intron_variant,nc_transcript_variant	na	-2472	No
chr5	15643555	FBXL7	+	intron_variant	na	732	No
chr5	15643798	FBXL7	+	intron_variant	na	489	No
chr5	15644221	FBXL7	+	intron_variant	na	66	No
chr2	15660691	NBAS	-	intron_variant,nc_transcript_variant	na	151	No
chr2	15660802	NBAS	-	intron_variant,nc_transcript_variant	na	262	No
chr2	15662064	NBAS	-	intron_variant,nc_transcript_variant	na	1524	No
chr2	15662072	NBAS	-	intron_variant,nc_transcript_variant	na	1532	No
chr2	15662087	NBAS	-	intron_variant,nc_transcript_variant	na	1547	No
chr3	15722649	ANKRD28	-	intron_variant	na	-9423	No
chr3	15722652	ANKRD28	-	intron_variant	na	-9420	No
chr3	15722683	ANKRD28	-	intron_variant	na	-9389	No
chr3	15722750	ANKRD28	-	intron_variant	na	-9322	No
chrX	15771492	CA5B	+	intron_variant	na	3860	No
chr16	15798864	MYH11	-	intron_variant	na	-5	No
chr16	15818842	MYH11	-	3_prime_UTR_variant,5_prime_UTR_variant,intron_variant	na	1333	No
chr12	15831204	EPS8	-	intron_variant	na	None/>20000	No
chr12	15831236	EPS8	-	intron_variant	na	None/>20000	No
chr12	15831239	EPS8	-	intron_variant	na	None/>20000	No
chr12	15831285	EPS8	-	intron_variant	na	None/>20000	No
chr12	15831318	EPS8	-	intron_variant	na	None/>20000	No
chr1	15840295	CASP9	-	intron_variant	na	-1974	No
chr10	15846364	FAM188A	-	intron_variant	na	4869	No
chr10	15846408	FAM188A	-	intron_variant	na	4913	No
chr10	15846445	FAM188A	-	intron_variant	na	4950	No
chr10	15847362	FAM188A	-	intron_variant	na	5867	No
chrX	15860834	AP1S2	-	intron_variant	na	-36	No
chr9	15870138	C9orf93	+	intron_variant	na	None/>20000	No
chr3	15875532	ANKRD28	-	intron_variant	na	16981	No
chr3	15875547	ANKRD28	-	intron_variant	na	16996	No
chr3	15875953	ANKRD28	-	intron_variant	na	17402	No
chr1	15881320	DNAJC16	+	intron_variant	na	-602	No
chr3	15883850	ANKRD28	-	intron_variant	na	-10210	No
chr1	15900086	AGMAT	-	3_prime_UTR_variant	na	323	No
chr1	15980071	DDI2	+	intron_variant	na	24	No
chr17	16063145	NCOR1	-	intron_variant	na	-11	No
chr16	16121004	ABCC1	+	intron_variant	na	-211	No
chr16	16121012	ABCC1	+	intron_variant	na	-219	No
chr16	16121017	ABCC1	+	intron_variant	na	-224	No
chr16	16122004	ABCC1	+	intron_variant	na	-330	No
chr16	16122892	ABCC1	+	intron_variant	na	182	No
chr17	16124558	PIGL	+	intron_variant	na	207	No
chr7	16128036	ISPD	-	3_prime_UTR_variant	na	-2	No
chr7	16128806	ISPD	-	3_prime_UTR_variant	na	464	Yes
chr7	16128818	ISPD	-	3_prime_UTR_variant	na	476	Yes
chr7	16128830	ISPD	-	3_prime_UTR_variant	na	488	Yes
chr7	16128834	ISPD	-	3_prime_UTR_variant	na	492	Yes
chr7	16128838	ISPD	-	3_prime_UTR_variant	na	496	Yes
chr7	16128842	ISPD	-	3_prime_UTR_variant	na	500	Yes
chr7	16128846	ISPD	-	3_prime_UTR_variant	na	504	Yes
chr7	16128852	ISPD	-	3_prime_UTR_variant	na	510	Yes
chr7	16128854	ISPD	-	3_prime_UTR_variant	na	512	Yes
chr7	16128858	ISPD	-	3_prime_UTR_variant	na	516	Yes
chr7	16128862	ISPD	-	3_prime_UTR_variant	na	520	Yes
chr7	16128866	ISPD	-	3_prime_UTR_variant	na	524	Yes
chr7	16128870	ISPD	-	3_prime_UTR_variant	na	528	Yes
chr7	16128878	ISPD	-	3_prime_UTR_variant	na	536	Yes
chr7	16128880	ISPD	-	3_prime_UTR_variant	na	538	Yes
chr7	16128882	ISPD	-	3_prime_UTR_variant	na	540	Yes
chr7	16128886	ISPD	-	3_prime_UTR_variant	na	544	Yes
chr7	16128890	ISPD	-	3_prime_UTR_variant	na	548	Yes
chr7	16128894	ISPD	-	3_prime_UTR_variant	na	552	Yes
chr7	16128898	ISPD	-	3_prime_UTR_variant	na	556	Yes
chr7	16128918	ISPD	-	3_prime_UTR_variant	na	576	Yes
chr7	16128926	ISPD	-	3_prime_UTR_variant	na	584	Yes
chr7	16128928	ISPD	-	3_prime_UTR_variant	na	586	Yes
chr7	16128934	ISPD	-	3_prime_UTR_variant	na	592	Yes
chr7	16128936	ISPD	-	3_prime_UTR_variant	na	594	Yes
chr7	16128938	ISPD	-	3_prime_UTR_variant	na	596	Yes
chr7	16128942	ISPD	-	3_prime_UTR_variant	na	600	Yes
chr7	16128946	ISPD	-	3_prime_UTR_variant	na	604	Yes
chr7	16128950	ISPD	-	3_prime_UTR_variant	na	608	Yes
chr7	16128954	ISPD	-	3_prime_UTR_variant	na	612	Yes
chr7	16128956	ISPD	-	3_prime_UTR_variant	na	614	Yes
chr7	16128970	ISPD	-	3_prime_UTR_variant	na	628	Yes
chr7	16128976	ISPD	-	3_prime_UTR_variant	na	634	Yes
chr7	16128982	ISPD	-	3_prime_UTR_variant	na	640	Yes
chr7	16129043	ISPD	-	3_prime_UTR_variant	na	701	No
chr7	16129057	ISPD	-	3_prime_UTR_variant	na	715	No
chr7	16129063	ISPD	-	3_prime_UTR_variant	na	721	No
chr7	16129071	ISPD	-	3_prime_UTR_variant	na	729	No
chr7	16129095	ISPD	-	3_prime_UTR_variant	na	753	No
chr7	16129197	ISPD	-	3_prime_UTR_variant	na	855	No
chr7	16129205	ISPD	-	3_prime_UTR_variant	na	863	No
chr7	16129239	ISPD	-	3_prime_UTR_variant	na	897	No
chr7	16129259	ISPD	-	3_prime_UTR_variant	na	917	No
chr1	16134160	UQCRHL	-	5_prime_UTR_variant	na	None/>20000	No
chr12	16154116	DERA	+	intron_variant	na	None/>20000	No
chr12	16154154	DERA	+	intron_variant	na	None/>20000	No
chr19	16189794	TPM4	+	intron_variant	na	722	No
chr19	16190514	TPM4	+	intron_variant	na	2	No
chr19	16190906	TPM4	+	5_prime_UTR_variant,intron_variant	na	-95	No
chr19	16211210	TPM4	+	intron_variant	na	489	No
chr16	16233866	ABCC1	+	intron_variant	na	-1002	No
chr16	16233876	ABCC1	+	intron_variant	na	-1012	No
chr16	16233890	ABCC1	+	intron_variant	na	-1026	No
chr11	16333421	SOX6	-	intron_variant	na	-3058	No
chr11	16334773	SOX6	-	intron_variant	na	-1706	No
chr11	16337226	SOX6	-	intron_variant	na	462	No
chr11	16339216	SOX6	-	intron_variant	na	2452	No
chr11	16362561	SOX6	-	synonymous_variant	na	None/>20000	No
chr3	16382892	RFTN1	-	intron_variant	na	-17366	No
chr3	16382898	RFTN1	-	intron_variant	na	-17360	No
chr3	16383969	RFTN1	-	intron_variant	na	-16289	No
chr3	16439292	RFTN1	-	intron_variant	na	2085	No
chr10	16497297	PTER	+	intron_variant	na	114	No
chr10	16497317	PTER	+	intron_variant	na	94	No
chr10	16498520	PTER	+	intron_variant	na	676	No
chr6	16607520	ATXN1	-	intron_variant	na	462	No
chr6	16607598	ATXN1	-	intron_variant	na	540	No
chr1	16620160	FBXO42	-	intron_variant	na	246	No
chr6	16620577	ATXN1	-	intron_variant	na	-5929	No
chrY	16649248	NLGN4Y	+	intron_variant,nc_transcript_variant	na	298	No
chrY	16649279	NLGN4Y	+	intron_variant,nc_transcript_variant	na	267	No
chrY	16649280	NLGN4Y	+	intron_variant,nc_transcript_variant	na	266	No
chrY	16649334	NLGN4Y	+	intron_variant,nc_transcript_variant	na	212	No
chrY	16650220	NLGN4Y	+	intron_variant,nc_transcript_variant	na	-388	No
chrY	16650223	NLGN4Y	+	intron_variant,nc_transcript_variant	na	-391	No
chrY	16650228	NLGN4Y	+	intron_variant,nc_transcript_variant	na	-396	No
chrY	16650253	NLGN4Y	+	intron_variant,nc_transcript_variant	na	-421	No
chrY	16650281	NLGN4Y	+	intron_variant,nc_transcript_variant	na	-449	No
chrY	16650282	NLGN4Y	+	intron_variant,nc_transcript_variant	na	-450	No
chrY	16654925	NLGN4Y	+	intron_variant,nc_transcript_variant	na	-5093	No
chr1	16662733	FBXO42	-	intron_variant	na	1	No
chr1	16667152	FBXO42	-	intron_variant	na	39	No
chr1	16667153	FBXO42	-	intron_variant	na	40	No
chrY	16670003	NLGN4Y	+	intron_variant,nc_transcript_variant	na	-1952	No
chrY	16670007	NLGN4Y	+	intron_variant,nc_transcript_variant	na	-1956	No
chrY	16670020	NLGN4Y	+	intron_variant,nc_transcript_variant	na	-1969	No
chrY	16670021	NLGN4Y	+	intron_variant,nc_transcript_variant	na	-1970	No
chrY	16670024	NLGN4Y	+	intron_variant,nc_transcript_variant	na	-1973	No
chrY	16670025	NLGN4Y	+	intron_variant,nc_transcript_variant	na	-1974	No
chrY	16670035	NLGN4Y	+	intron_variant,nc_transcript_variant	na	-1984	No
chrY	16670043	NLGN4Y	+	intron_variant,nc_transcript_variant	na	-1992	No
chrY	16671197	NLGN4Y	+	intron_variant,nc_transcript_variant	na	-3146	No
chrY	16671224	NLGN4Y	+	intron_variant,nc_transcript_variant	na	-3173	No
chrY	16671228	NLGN4Y	+	intron_variant,nc_transcript_variant	na	-3177	No
chrY	16693291	NLGN4Y	+	intron_variant,nc_transcript_variant	na	944	No
chrY	16693325	NLGN4Y	+	intron_variant,nc_transcript_variant	na	910	No
chrY	16694083	NLGN4Y	+	intron_variant,nc_transcript_variant	na	152	No
chrY	16694084	NLGN4Y	+	intron_variant,nc_transcript_variant	na	151	No
chrY	16694117	NLGN4Y	+	intron_variant,nc_transcript_variant	na	118	No
chrY	16714698	NLGN4Y	+	intron_variant,nc_transcript_variant	na	-879	No
chr10	16724720	RSU1	-	intron_variant	na	-2245	No
chrY	16749928	NLGN4Y	+	intron_variant,nc_transcript_variant	na	-2157	No
chrY	16749946	NLGN4Y	+	intron_variant,nc_transcript_variant	na	-2175	No
chrY	16754238	NLGN4Y	+	intron_variant,nc_transcript_variant	na	5786	Yes
chrY	16754274	NLGN4Y	+	intron_variant,nc_transcript_variant	na	5750	Yes
chrY	16754295	NLGN4Y	+	intron_variant,nc_transcript_variant	na	5729	Yes
chrY	16754325	NLGN4Y	+	intron_variant,nc_transcript_variant	na	5699	Yes
chrY	16754967	NLGN4Y	+	intron_variant,nc_transcript_variant	na	5057	No
chrY	16754973	NLGN4Y	+	intron_variant,nc_transcript_variant	na	5051	No
chrY	16755025	NLGN4Y	+	intron_variant,nc_transcript_variant	na	4999	No
chrY	16755026	NLGN4Y	+	intron_variant,nc_transcript_variant	na	4998	No
chrY	16772953	NLGN4Y	+	intron_variant,nc_transcript_variant	na	-4465	No
chrY	16772954	NLGN4Y	+	intron_variant,nc_transcript_variant	na	-4466	No
chrY	16775045	NLGN4Y	+	intron_variant,nc_transcript_variant	na	2920	No
chrY	16775115	NLGN4Y	+	intron_variant,nc_transcript_variant	na	2850	No
chr1	16797756	CROCCP3	-	intron_variant,nc_transcript_variant	na	108	No
chrY	16799490	NLGN4Y	+	intron_variant,nc_transcript_variant	na	-8145	No
chr10	16829693	RSU1	-	intron_variant	na	-3378	No
chr10	16829767	RSU1	-	intron_variant	na	-3304	No
chr10	16829786	RSU1	-	intron_variant	na	-3285	No
chrY	16843656	NLGN4Y	+	intron_variant,nc_transcript_variant	na	-444	No
chrY	16843734	NLGN4Y	+	intron_variant,nc_transcript_variant	na	-522	No
chrY	16844311	NLGN4Y	+	intron_variant,nc_transcript_variant	na	-1099	No
chrY	16844312	NLGN4Y	+	intron_variant,nc_transcript_variant	na	-1100	No
chrY	16844313	NLGN4Y	+	intron_variant,nc_transcript_variant	na	-1101	No
chrY	16844319	NLGN4Y	+	intron_variant,nc_transcript_variant	na	-1107	No
chrY	16844380	NLGN4Y	+	intron_variant,nc_transcript_variant	na	-1168	No
chrY	16844387	NLGN4Y	+	intron_variant,nc_transcript_variant	na	-1175	No
chrY	16844406	NLGN4Y	+	intron_variant,nc_transcript_variant	na	-1194	No
chrY	16844407	NLGN4Y	+	intron_variant,nc_transcript_variant	na	-1195	No
chr10	16858993	RSU1	-	intron_variant,missense_variant	M/V	2516	No
chrX	16864152	RBBP7	-	intron_variant	na	-833	No
chrX	16866115	RBBP7	-	intron_variant	na	126	No
chr1	16890671	NBPF1	-	intron_variant,missense_variant	M/V	None/>20000	No
chr1	16891342	NBPF1	-	intron_variant,missense_variant	R/G	None/>20000	No
chrY	16896778	NLGN4Y	+	intron_variant,nc_transcript_variant	na	2111	No
chrY	16901985	NLGN4Y	+	intron_variant,nc_transcript_variant	na	-2780	No
chrY	16902001	NLGN4Y	+	intron_variant,nc_transcript_variant	na	-2796	No
chrY	16902160	NLGN4Y	+	intron_variant,nc_transcript_variant	na	-2955	No
chrY	16916958	NLGN4Y	+	intron_variant,nc_transcript_variant	na	5193	No
chr1	16947837	CROCCP2	-	intron_variant,nc_transcript_variant	na	218	No
chr1	16950880	CROCCP2	-	intron_variant,nc_transcript_variant	na	-285	No
chr1	16951024	CROCCP2	-	intron_variant,nc_transcript_variant	na	-141	No
chr1	16952260	CROCCP2	-	intron_variant,nc_transcript_variant	na	194	No
chr3	16978310	PLCL2	+	intron_variant	na	-9890	No
chr3	16993604	PLCL2	+	intron_variant	na	None/>20000	No
chr3	16995548	PLCL2	+	intron_variant	na	None/>20000	No
chr8	17028595	ZDHHC2	+	intron_variant	na	2308	No
chr8	17029976	ZDHHC2	+	intron_variant	na	927	No
chr8	17097835	CNOT7	-	intron_variant	na	None/>20000	No
chr8	17097963	CNOT7	-	intron_variant	na	None/>20000	No
chr8	17098400	CNOT7	-	intron_variant	na	None/>20000	No
chr8	17098438	CNOT7	-	intron_variant	na	None/>20000	No
chr8	17098483	CNOT7	-	intron_variant	na	None/>20000	No
chr8	17098484	CNOT7	-	intron_variant	na	None/>20000	No
chr8	17098519	CNOT7	-	intron_variant	na	None/>20000	No
chr17	17116845	FLCN	-	3_prime_UTR_variant,intron_variant	na	-10995	No
chr17	17117439	FLCN	-	intron_variant	na	-10401	No
chr21	17130791	USP25	+	intron_variant	na	None/>20000	No
chr21	17130896	USP25	+	intron_variant	na	None/>20000	No
chr11	17159266	PIK3C2A	-	intron_variant	na	11	No
chr21	17189986	USP25	+	intron_variant	na	None/>20000	No
chr21	17203075	USP25	+	intron_variant	na	None/>20000	No
chr3	17310807	TBC1D5	-	intron_variant	na	5920	No
chr3	17310813	TBC1D5	-	intron_variant	na	5926	No
chr3	17310842	TBC1D5	-	intron_variant	na	5955	No
chr16	17336047	XYLT1	-	intron_variant	na	-7456	No
chr16	17343970	XYLT1	-	intron_variant	na	138	No
chr19	17367435	USHBP1	-	missense_variant	M/V	-6414	No
chr16	17432427	XYLT1	-	intron_variant	na	-60	No
chr16	17473788	XYLT1	-	intron_variant	na	-13703	No
chr16	17474231	XYLT1	-	intron_variant	na	-13260	No
chr3	17479871	TBC1D5	-	intron_variant	na	-1965	No
chr3	17480139	TBC1D5	-	intron_variant	na	-1697	No
chr3	17523040	TBC1D5	-	intron_variant	na	-192	No
chr22	17593929	IL17RA	+	3_prime_UTR_variant	na	144	No
chr22	17594044	IL17RA	+	3_prime_UTR_variant	na	29	No
chr19	17609204	SLC27A1	+	intron_variant	na	-6	No
chr19	17651370	FAM129C	+	synonymous_variant	na	-3568	No
chr10	17728338	STAM	+	intron_variant,nc_transcript_variant	na	40	No
chr3	17753763	TBC1D5	-	intron_variant	na	-959	No
chr6	17785774	KIF13A	-	missense_variant	S/G	None/>20000	No
chr4	17817154	NCAPG	+	intron_variant	na	7	No
chr17	17859303	TOM1L2	-	intron_variant	na	-1039	No
chr17	17871314	TOM1L2	-	intron_variant	na	94	No
chr17	17871320	TOM1L2	-	intron_variant	na	100	No
chr21	17911421	LINC00478/MIR99A	+	intron_variant,nc_transcript_variant,non_coding_exon_variant	na	None/>20000	No
chr11	17938098	SERGEF	-	intron_variant	na	None/>20000	No
chr6	17941014	KIF13A	-	intron_variant	na	-31	No
chr1	17941746	ARHGEF10L	+	intron_variant	na	4656	No
chr20	17951443	C20orf72	+	intron_variant	na	1014	No
chr20	18136673	CSRP2BP	+	intron_variant,nc_transcript_variant	na	1919	No
chr6	18253404	DEK	-	intron_variant	na	-559	No
chr19	18288551	IFI30	+	intron_variant,missense_variant	T/A	-1294	No
chr22	18334240	MICAL3	-	intron_variant	na	763	No
chr19	18456254	PGPEP1	+	intron_variant	na	15	No
chr6	18468191	RNF144B	+	3_prime_UTR_variant,intron_variant	na	None/>20000	No
chr20	18468802	RBBP9	-	3_prime_UTR_variant,intron_variant	na	-115	No
chr19	18476948	PGPEP1	+	3_prime_UTR_variant,intron_variant	na	326	No
chrX	18533615	CDKL5	+	intron_variant	na	-396	No
chrX	18533627	CDKL5	+	intron_variant	na	-408	No
chr22	18571201	PEX26	+	3_prime_UTR_variant	na	63	No
chr22	18572892	PEX26	+	3_prime_UTR_variant	na	-125	No
chr17	18628955	TRIM16L	+	intron_variant	na	84	No
chr20	18690529	DTD1	+	intron_variant	na	None/>20000	No
chr19	18763728	KLHL26	+	intron_variant	na	-9141	No
chr10	18796511	CACNB2	+	intron_variant	na	-484	No
chr10	18796539	CACNB2	+	intron_variant	na	-512	No
chr10	18796568	CACNB2	+	intron_variant	na	-541	No
chr10	18796573	CACNB2	+	intron_variant	na	-546	No
chr10	18852318	NSUN6	-	intron_variant	na	-18157	No
chr10	18852863	NSUN6	-	intron_variant	na	-17612	No
chr19	18892734	CRTC1	+	3_prime_UTR_variant	na	-14429	No
chr22	19069131	DGCR2	-	intron_variant,nc_transcript_variant	na	-428	No
chr22	19069133	DGCR2	-	intron_variant,nc_transcript_variant	na	-426	No
chr16	19070969	TMC7	+	intron_variant	na	51	No
chr19	19126092	SUGP2	-	intron_variant	na	35	No
chr11	19181160	ZDHHC13	+	intron_variant	na	None/>20000	No
chr11	19181194	ZDHHC13	+	intron_variant	na	None/>20000	No
chr11	19181195	ZDHHC13	+	intron_variant	na	None/>20000	No
chr11	19181199	ZDHHC13	+	intron_variant	na	None/>20000	No
chr11	19181201	ZDHHC13	+	intron_variant	na	None/>20000	No
chr11	19181264	ZDHHC13	+	intron_variant	na	None/>20000	No
chr11	19182220	ZDHHC13	+	intron_variant	na	None/>20000	No
chr11	19182235	ZDHHC13	+	intron_variant	na	None/>20000	No
chr11	19182239	ZDHHC13	+	intron_variant	na	None/>20000	No
chr11	19182264	ZDHHC13	+	intron_variant	na	None/>20000	No
chr11	19182381	ZDHHC13	+	intron_variant	na	None/>20000	No
chr11	19182402	ZDHHC13	+	intron_variant	na	None/>20000	No
chr1	19204288	ALDH4A1	-	intron_variant	na	None/>20000	No
chr18	19236300	ABHD3	-	intron_variant	na	1	No
chr19	19246685	TMEM161A	-	intron_variant	na	1	No
chr19	19286619	MEF2BNB-MEF2B	-	intron_variant,nc_transcript_variant	na	1	No
chr17	19287774	MFAP4	+	3_prime_UTR_variant	na	None/>20000	No
chr19	19287901	MEF2BNB/MEF2BNB-MEF2B	-	3_prime_UTR_variant,intron_variant,nc_transcript_variant	na	-256	No
chr19	19289989	MEF2BNB/MEF2BNB-MEF2B	-	intron_variant,nc_transcript_variant	na	193	No
chr12	19303837	PLEKHA5	+	intron_variant	na	962	No
chr12	19304501	PLEKHA5	+	intron_variant	na	298	No
chr12	19304509	PLEKHA5	+	intron_variant	na	290	No
chr12	19305545	PLEKHA5	+	intron_variant	na	-446	No
chr12	19306225	PLEKHA5	+	intron_variant	na	-1126	No
chr12	19307194	PLEKHA5	+	intron_variant	na	-2095	No
chr22	19361977	HIRA	-	intron_variant	na	1	No
chr21	19378199	CHODL	+	intron_variant	na	None/>20000	No
chr21	19378210	CHODL	+	intron_variant	na	None/>20000	No
chr21	19378223	CHODL	+	intron_variant	na	None/>20000	No
chr21	19378284	CHODL	+	intron_variant	na	None/>20000	No
chr21	19378327	CHODL	+	intron_variant	na	None/>20000	No
chr21	19378329	CHODL	+	intron_variant	na	None/>20000	No
chr21	19378557	CHODL	+	intron_variant	na	None/>20000	No
chr21	19378583	CHODL	+	intron_variant	na	None/>20000	No
chr21	19378602	CHODL	+	intron_variant	na	None/>20000	No
chr19	19396871	SUGP1	-	intron_variant	na	198	No
chr18	19405668	MIB1	+	intron_variant,non_coding_exon_variant,nc_transcript_variant	na	-6369	No
chr22	19414770	HIRA	-	intron_variant	na	-1419	No
chr22	19415986	HIRA	-	intron_variant	na	-203	No
chr1	19419849	UBR4	-	intron_variant,missense_variant	N/S	None/>20000	No
chr22	19450207	UFD1L	-	intron_variant	na	2648	No
chr22	19488965	CDC45	+	intron_variant	na	-233	No
chr22	19491684	CDC45	+	intron_variant	na	126	No
chr22	19491685	CDC45	+	intron_variant	na	125	No
chr22	19491709	CDC45	+	intron_variant	na	101	No
chr22	19491721	CDC45	+	intron_variant	na	89	No
chr1	19576805	KIAA0090	-	intron_variant	na	1897	No
chr1	19577412	KIAA0090	-	intron_variant	na	2504	No
chr1	19577413	KIAA0090	-	intron_variant	na	2505	No
chr1	19577424	KIAA0090	-	intron_variant	na	2516	No
chr1	19619854	LOC100506730	-	non_coding_exon_variant,nc_transcript_variant	na	-213	No
chr1	19620828	LOC100506730	-	non_coding_exon_variant,nc_transcript_variant	na	64	No
chr8	19698344	INTS10	+	intron_variant	na	-9125	No
chr8	19698374	INTS10	+	intron_variant	na	-9155	No
chr8	19698428	INTS10	+	intron_variant	na	-9209	No
chr8	19698446	INTS10	+	intron_variant	na	-9227	No
chr8	19699202	INTS10	+	intron_variant	na	-9983	No
chr8	19699238	INTS10	+	intron_variant	na	-10019	No
chr8	19699242	INTS10	+	intron_variant	na	-10023	No
chr8	19699300	INTS10	+	intron_variant	na	-10081	No
chr8	19699305	INTS10	+	intron_variant	na	-10086	No
chr19	19741509	GMIP	-	intron_variant	na	-219	No
chr19	19743590	GMIP	-	intron_variant	na	232	No
chr19	19743625	GMIP	-	intron_variant	na	-244	No
chr19	19743646	GMIP	-	intron_variant	na	-223	No
chr19	19743697	GMIP	-	intron_variant	na	-172	No
chrX	19806198	SH3KBP1	-	intron_variant	na	2548	No
chrX	19806221	SH3KBP1	-	intron_variant	na	2571	No
chrX	19806639	SH3KBP1	-	intron_variant	na	2989	No
chrX	19807572	SH3KBP1	-	intron_variant	na	3922	No
chr19	19867298	LOC284440	-	non_coding_exon_variant,nc_transcript_variant	na	-21	No
chr19	19867641	LOC284440	-	non_coding_exon_variant,nc_transcript_variant	na	17	No
chr19	19871129	LOC284440	-	intron_variant,nc_transcript_variant	na	1	No
chr22	19878362	TXNRD2	-	intron_variant	na	1064	No
chr22	19879938	TXNRD2	-	intron_variant	na	2640	No
chrX	19931744	CXorf23	-	3_prime_UTR_variant	na	-6912	No
chr20	19999048	NAA20	+	intron_variant,missense_variant	T/A	10933	Yes
chr20	19999058	NAA20	+	intron_variant,missense_variant	K/R	10923	Yes
chr20	19999080	NAA20	+	intron_variant,synonymous_variant	na	10901	Yes
chr20	19999105	NAA20	+	intron_variant,missense_variant	K/E	10876	Yes
chr20	19999125	NAA20	+	intron_variant,synonymous_variant	na	10856	Yes
chr20	19999720	NAA20	+	intron_variant	na	10261	No
chr20	19999795	NAA20	+	intron_variant	na	10186	No
chr20	19999797	NAA20	+	intron_variant	na	10184	No
chr20	20000797	NAA20	+	intron_variant	na	9184	No
chr20	20000798	NAA20	+	intron_variant	na	9183	No
chr20	20000809	NAA20	+	intron_variant	na	9172	No
chrX	20067699	MAP7D2	-	intron_variant	na	10	No
chr2	20080357	FLJ12334	+	intron_variant,nc_transcript_variant	na	None/>20000	No
chr2	20080358	FLJ12334	+	intron_variant,nc_transcript_variant	na	None/>20000	No
chr2	20081777	FLJ12334	+	intron_variant,nc_transcript_variant	na	None/>20000	No
chr2	20113354	WDR35	-	missense_variant	S/G	None/>20000	No
chr17	20120404	SPECC1	+	intron_variant	na	None/>20000	No
chr17	20140541	SPECC1	+	3_prime_UTR_variant,intron_variant	na	90	No
chr19	20146333	ZNF682	-	intron_variant	na	1	No
chr3	20163335	KAT2B	+	intron_variant	na	6885	No
chr3	20163389	KAT2B	+	intron_variant	na	6831	No
chr17	20181197	SPECC1	+	intron_variant	na	-4404	No
chr17	20181231	SPECC1	+	intron_variant	na	-4438	No
chr17	20181291	SPECC1	+	intron_variant	na	-4498	No
chr17	20183068	SPECC1	+	intron_variant	na	3138	No
chr17	20183069	SPECC1	+	intron_variant	na	3137	No
chr17	20183127	SPECC1	+	intron_variant	na	3079	No
chr17	20205979	SPECC1	+	intron_variant	na	109	No
chr17	20205989	SPECC1	+	intron_variant	na	99	No
chr17	20206006	SPECC1	+	intron_variant	na	82	No
chr17	20206883	SPECC1	+	intron_variant	na	101	No
chr3	20209979	SGOL1	-	3_prime_UTR_variant,intron_variant	na	-158	No
chr3	20210021	SGOL1	-	3_prime_UTR_variant,intron_variant	na	-116	No
chr7	20241613	MACC1	-	intron_variant	na	17983	No
chr7	20241636	MACC1	-	intron_variant	na	18006	No
chr7	20245197	MACC1	-	intron_variant	na	None/>20000	No
chrX	20272981	RPS6KA3	-	intron_variant	na	8720	No
chrX	20272992	RPS6KA3	-	intron_variant	na	8731	No
chrX	20273019	RPS6KA3	-	intron_variant	na	8758	No
chrX	20273092	RPS6KA3	-	intron_variant	na	8831	No
chrX	20273127	RPS6KA3	-	intron_variant	na	8866	No
chrX	20273168	RPS6KA3	-	intron_variant	na	8907	No
chrX	20273169	RPS6KA3	-	intron_variant	na	8908	No
chr16	20331702	GP2	-	missense_variant	E/G	None/>20000	No
chr13	20334219	PSPC1	-	intron_variant,nc_transcript_variant	na	2924	No
chr16	20335369	GP2	-	intron_variant,missense_variant	R/G	None/>20000	No
chr20	20371511	RALGAPA2	-	3_prime_UTR_variant	na	None/>20000	No
chr2	20450819	PUM2	-	3_prime_UTR_variant	na	-2156	No
chr19	20803202	ZNF626	-	3_prime_UTR_variant	na	-163	No
chr19	20803360	ZNF626	-	3_prime_UTR_variant	na	-5	No
chr19	20804691	ZNF626	-	3_prime_UTR_variant	na	-20	No
chr19	20805206	ZNF626	-	3_prime_UTR_variant	na	201	No
chr19	20805493	ZNF626	-	3_prime_UTR_variant	na	488	No
chr19	20805704	ZNF626	-	3_prime_UTR_variant	na	-619	No
chr19	20805986	ZNF626	-	3_prime_UTR_variant	na	-337	No
chr19	20806824	ZNF626	-	3_prime_UTR_variant	na	201	No
chr19	20806893	ZNF626	-	3_prime_UTR_variant	na	270	No
chr14	20834383	TEP1	-	3_prime_UTR_variant	na	-858	Yes
chr14	20834387	TEP1	-	3_prime_UTR_variant	na	-854	Yes
chr14	20834388	TEP1	-	3_prime_UTR_variant	na	-853	Yes
chr14	20834425	TEP1	-	3_prime_UTR_variant	na	-816	Yes
chr14	20834426	TEP1	-	3_prime_UTR_variant	na	-815	Yes
chr14	20834427	TEP1	-	3_prime_UTR_variant	na	-814	Yes
chr14	20834432	TEP1	-	3_prime_UTR_variant	na	-809	Yes
chr14	20834435	TEP1	-	3_prime_UTR_variant	na	-806	Yes
chr14	20834436	TEP1	-	3_prime_UTR_variant	na	-805	Yes
chr14	20834437	TEP1	-	3_prime_UTR_variant	na	-804	Yes
chr14	20834461	TEP1	-	3_prime_UTR_variant	na	-780	Yes
chr14	20834467	TEP1	-	3_prime_UTR_variant	na	-774	Yes
chr14	20834468	TEP1	-	3_prime_UTR_variant	na	-773	Yes
chr14	20834492	TEP1	-	3_prime_UTR_variant	na	-749	Yes
chr14	20834515	TEP1	-	3_prime_UTR_variant	na	-726	Yes
chr14	20834817	TEP1	-	3_prime_UTR_variant	na	-424	No
chr14	20835042	TEP1	-	3_prime_UTR_variant	na	-199	Yes
chr14	20835049	TEP1	-	3_prime_UTR_variant	na	-192	Yes
chr14	20835051	TEP1	-	3_prime_UTR_variant	na	-190	Yes
chr14	20835057	TEP1	-	3_prime_UTR_variant	na	-184	Yes
chr14	20835060	TEP1	-	3_prime_UTR_variant	na	-181	Yes
chr14	20835092	TEP1	-	3_prime_UTR_variant	na	-149	Yes
chr14	20835095	TEP1	-	3_prime_UTR_variant	na	-146	Yes
chr14	20835096	TEP1	-	3_prime_UTR_variant	na	-145	Yes
chr14	20835121	TEP1	-	3_prime_UTR_variant	na	-120	Yes
chr14	20835139	TEP1	-	3_prime_UTR_variant	na	-102	Yes
chr14	20835150	TEP1	-	3_prime_UTR_variant	na	-91	Yes
chr14	20835166	TEP1	-	3_prime_UTR_variant	na	-75	Yes
chr14	20835167	TEP1	-	3_prime_UTR_variant	na	-74	Yes
chr14	20835186	TEP1	-	3_prime_UTR_variant	na	-55	Yes
chr14	20835190	TEP1	-	3_prime_UTR_variant	na	-51	Yes
chr22	20896390	MED15	+	intron_variant	na	-453	No
chr22	20896460	MED15	+	intron_variant	na	-523	No
chr22	20896523	MED15	+	intron_variant	na	-586	No
chr16	20903356	DCUN1D3	-	intron_variant	na	1384	No
chr16	20903361	DCUN1D3	-	intron_variant	na	1389	No
chr14	20916958	OSGEP	-	intron_variant,synonymous_variant	na	-851	No
chr18	20946333	TMEM241	-	intron_variant	na	3096	No
chr18	21017836	TMEM241	-	5_prime_UTR_variant,synonymous_variant	na	1061	No
chr16	21030897	DNAH3	-	intron_variant	na	116	No
chr18	21061863	RIOK3	+	3_prime_UTR_variant	na	329	No
chr18	21061910	RIOK3	+	3_prime_UTR_variant	na	282	No
chr18	21062012	RIOK3	+	3_prime_UTR_variant	na	180	No
chr18	21062068	RIOK3	+	3_prime_UTR_variant	na	124	No
chr1	21078282	HP1BP3	-	intron_variant	na	35	No
chr22	21079014	PI4KA	-	intron_variant	na	407	No
chr18	21090827	C18orf8	+	intron_variant	na	-205	No
chr1	21091051	HP1BP3	-	intron_variant	na	42	No
chr1	21101899	HP1BP3	-	intron_variant	na	401	No
chr1	21101903	HP1BP3	-	intron_variant	na	405	No
chr1	21101917	HP1BP3	-	intron_variant	na	419	No
chr1	21101943	HP1BP3	-	intron_variant	na	445	No
chr6	21124852	CDKAL1	+	intron_variant	na	-1136	No
chr6	21124898	CDKAL1	+	intron_variant	na	-1182	No
chr6	21181108	CDKAL1	+	intron_variant	na	-9367	No
chr13	21208941	IFT88	+	intron_variant	na	9426	No
chr13	21209797	IFT88	+	intron_variant	na	8570	No
chr1	21241019	EIF4G3	-	intron_variant	na	991	No
chr1	21241029	EIF4G3	-	intron_variant	na	1001	No
chr1	21241731	EIF4G3	-	intron_variant	na	1703	No
chr1	21241738	EIF4G3	-	intron_variant	na	1710	No
chr1	21280301	EIF4G3	-	intron_variant	na	923	No
chr16	21301432	CRYM	-	intron_variant	na	-4578	No
chr19	21305669	ZNF714	+	3_prime_UTR_variant	na	8	No
chr19	21306142	ZNF714	+	3_prime_UTR_variant	na	2	No
chr22	21307330	CRKL	+	3_prime_UTR_variant	na	-3431	No
chr1	21356111	EIF4G3	-	intron_variant	na	8	No
chr19	21365460	ZNF431	+	synonymous_variant	na	1411	No
chr19	21365699	ZNF431	+	missense_variant	H/R	1172	No
chr19	21365889	ZNF431	+	synonymous_variant	na	982	No
chr13	21410837	XPO4	-	intron_variant	na	-690	No
chr13	21410871	XPO4	-	intron_variant	na	-656	No
chr13	21411122	XPO4	-	intron_variant	na	-405	No
chr13	21411195	XPO4	-	intron_variant	na	-332	No
chr1	21412518	EIF4G3	-	intron_variant	na	34	No
chr1	21412519	EIF4G3	-	intron_variant	na	35	No
chr14	21490636	NDRG2	-	intron_variant,synonymous_variant	na	None/>20000	No
chr14	21492924	NDRG2	-	intron_variant	na	None/>20000	No
chr1	21500210	EIF4G3	-	intron_variant	na	12	No
chr5	21573009	GUSBP1	+	intron_variant,nc_transcript_variant	na	None/>20000	No
chr6	21597203	SOX4	-	3_prime_UTR_variant	na	None/>20000	No
chr6	21597211	SOX4	-	3_prime_UTR_variant	na	None/>20000	No
chr6	21597221	SOX4	-	3_prime_UTR_variant	na	None/>20000	No
chr18	21600369	TTC39C	+	intron_variant	na	6605	No
chr18	21600438	TTC39C	+	intron_variant	na	6536	No
chr18	21639195	TTC39C	+	intron_variant	na	11332	No
chr18	21639623	TTC39C	+	intron_variant	na	10904	No
chr4	21649838	KCNIP4	-	intron_variant	na	43	No
chr19	21681102	LOC400680	+	non_coding_exon_variant,nc_transcript_variant	na	1182	No
chr14	21707312	HNRNPC	-	intron_variant	na	17	No
chrY	21738480	TXLNG2P	+	intron_variant,nc_transcript_variant	na	-494	No
chr13	21738550	SKA3	-	intron_variant	na	348	No
chr13	21738609	SKA3	-	intron_variant	na	407	No
chr13	21738622	SKA3	-	intron_variant	na	420	No
chrY	21738645	TXLNG2P	+	intron_variant,nc_transcript_variant	na	-659	No
chrY	21738646	TXLNG2P	+	intron_variant,nc_transcript_variant	na	-660	No
chrY	21739197	TXLNG2P	+	intron_variant,nc_transcript_variant	na	136	No
chr18	21739241	CABYR	+	intron_variant	na	-14660	No
chr18	21739263	CABYR	+	intron_variant	na	-14682	No
chrY	21742423	TXLNG2P	+	intron_variant,nc_transcript_variant	na	-2831	No
chr5	21802286	CDH12	-	missense_variant	S/G	None/>20000	No
chr9	21808836	MTAP	+	intron_variant	na	16719	No
chr9	21808899	MTAP	+	intron_variant	na	16656	No
chr8	21815308	XPO7	+	intron_variant	na	880	No
chr22	21854764	PI4KAP2	-	intron_variant,nc_transcript_variant	na	-180	No
chr5	21882764	CDH12	-	3_prime_UTR_variant,intron_variant	na	None/>20000	No
chr5	21883876	CDH12	-	3_prime_UTR_variant,intron_variant,missense_variant	H/R	None/>20000	No
chr5	21883904	CDH12	-	3_prime_UTR_variant,intron_variant,missense_variant	T/A	None/>20000	No
chr1	21900171	ALPL	+	intron_variant,synonymous_variant	na	None/>20000	No
chr18	21943950	OSBPL1A	-	intron_variant	na	49	No
chr8	21960360	FAM160B2	+	5_prime_UTR_variant,missense_variant	E/G	-10240	No
chr14	21966382	METTL3	+	3_prime_UTR_variant	na	-256	No
chrX	21987924	SMS	+	intron_variant	na	4	No
chr10	22014191	MLLT10	+	intron_variant	na	491	No
chr19	22024615	ZNF43	-	intron_variant	na	-316	No
chr19	22024625	ZNF43	-	intron_variant	na	-306	No
chr19	22024887	ZNF43	-	intron_variant	na	-44	No
chr16	22038387	C16orf52	+	intron_variant	na	-1899	No
chr16	22038447	C16orf52	+	intron_variant	na	-1959	No
chr16	22038455	C16orf52	+	intron_variant	na	-1967	No
chr16	22048860	C16orf52	+	intron_variant	na	-247	No
chr1	22073054	USP48	-	intron_variant	na	107	No
chr1	22093782	USP48	-	intron_variant	na	5	No
chr22	22118349	MAPK1	-	3_prime_UTR_variant	na	-5397	No
chr22	22118433	MAPK1	-	3_prime_UTR_variant	na	-5313	No
chr22	22187113	MAPK1	-	intron_variant	na	2282	No
chr22	22187114	MAPK1	-	intron_variant	na	2283	No
chr10	22188719	DNAJC1	-	intron_variant	na	-2538	No
chr10	22188804	DNAJC1	-	intron_variant	na	-2453	No
chr11	22228720	ANO5	+	intron_variant	na	-10277	No
chr10	22256201	DNAJC1	-	intron_variant	na	-1233	No
chr10	22256246	DNAJC1	-	intron_variant	na	-1188	No
chr10	22256248	DNAJC1	-	intron_variant	na	-1186	No
chr7	22284942	RAPGEF5	-	intron_variant	na	1768	No
chr7	22284945	RAPGEF5	-	intron_variant	na	1771	No
chr7	22323823	RAPGEF5	-	intron_variant	na	None/>20000	No
chr7	22323835	RAPGEF5	-	intron_variant	na	None/>20000	No
chr7	22323870	RAPGEF5	-	intron_variant	na	None/>20000	No
chr7	22323876	RAPGEF5	-	intron_variant	na	None/>20000	No
chr8	22350506	PPP3CC	+	intron_variant	na	-5344	No
chr8	22445966	PDLIM2	+	intron_variant	na	3617	No
chr8	22488893	BIN3	-	intron_variant	na	-1321	No
chr8	22489375	BIN3	-	intron_variant	na	-839	No
chr8	22489382	BIN3	-	intron_variant	na	-832	No
chr8	22489453	BIN3	-	intron_variant	na	-761	No
chr8	22546823	EGR3	-	3_prime_UTR_variant	na	None/>20000	No
chrY	22655322	TTTY10	-	intron_variant,nc_transcript_variant	na	-1794	No
chrY	22658663	TTTY10	-	intron_variant,nc_transcript_variant	na	362	No
chrY	22659094	TTTY10	-	intron_variant,nc_transcript_variant	na	793	No
chrY	22659105	TTTY10	-	intron_variant,nc_transcript_variant	na	804	No
chrY	22659114	TTTY10	-	intron_variant,nc_transcript_variant	na	813	No
chrY	22659497	TTTY10	-	intron_variant,nc_transcript_variant	na	1196	No
chrY	22659515	TTTY10	-	intron_variant,nc_transcript_variant	na	1214	No
chrY	22659561	TTTY10	-	intron_variant,nc_transcript_variant	na	1260	No
chrY	22659563	TTTY10	-	intron_variant,nc_transcript_variant	na	1262	No
chrY	22659618	TTTY10	-	intron_variant,nc_transcript_variant	na	1317	No
[truncated: 8,651 more rows]
