# Supplementary material for: Alu elements shape the primate transcriptome by cis-regulation of RNA editing
Source: Genome Biol. 2014 Feb 3;15(2):R28. doi: 10.1186/gb-2014-15-2-r28 (PMC4053975; doi:10.1186/gb-2014-15-2-r28)
Supplement: Additional file 4: Table S3 — Ultra-conserved sequences flanking Alu-independent editing sites. [file gb-2014-15-2-r28-S4.xlsx]

## Sheet: Sheet1
Chromosome	sequence.start	sequence.end	site(s)	Gene	Strand	mean.PhastCons	mean.PhyloP	Effect	Dist.to.Alu
chr7	128294431	128294461	128294446	FLJ45340	+	0.966749	0.443088	non_coding_exon_variant,nc_transcript_variant	1121
chr7	128294354	128294384	128294369	FLJ45340	+	0.969371	0.481112	non_coding_exon_variant,nc_transcript_variant	1198
chr20	26064114	26064144	26064129	FAM182A	+	0.991076	0.518345	non_coding_exon_variant,nc_transcript_variant	None/>20000
chr20	26063904	26063934	26063919	FAM182A	+	0.960368	0.546728	non_coding_exon_variant,nc_transcript_variant	None/>20000
chr4	3511325	3511355	3511340	LRPAP1	-	0.995013	0.607456	3_prime_UTR_variant	1308
chr20	26064564	26064594	26064579	FAM182A	+	0.98869	0.610168	non_coding_exon_variant,nc_transcript_variant	None/>20000
chr20	26064634	26064664	26064649	FAM182A	+	0.995075	0.621242	non_coding_exon_variant,nc_transcript_variant	None/>20000
chr4	3511105	3511135	3511120	LRPAP1	-	0.993176	0.628957	3_prime_UTR_variant	1088
chr4	3511215	3511245	3511230	LRPAP1	-	0.975066	0.693462	3_prime_UTR_variant	1198
chr4	3510995	3511025	3511010	LRPAP1	-	0.984268	0.766356	3_prime_UTR_variant	978
chr4	3511160	3511190	3511175	LRPAP1	-	0.994751	0.774092	3_prime_UTR_variant	1143
chr4	3511270	3511300	3511285	LRPAP1	-	0.993963	0.788874	3_prime_UTR_variant	1253
chr14	55513355	55513385	55513370	SOCS4	+	0.978478	0.940154	3_prime_UTR_variant	-4579
chr16	67918224	67918254	67918239	EDC4	+	0.96273	0.961285	3_prime_UTR_variant	None/>20000
chr12	45567204	45567234	45567219	PLEKHA8P1	-	0.994751	0.996133	non_coding_exon_variant,nc_transcript_variant	None/>20000
chr6	143811720	143811750	143811735	PEX3	+	0.99685	1.13093	3_prime_UTR_variant	None/>20000
chr11	118619337	118619367	118619352	DDX6	-	0.997375	1.18274	3_prime_UTR_variant	-18983
chr13	95059255	95059285	95059270	GPC6	+	0.952756	1.18552	3_prime_UTR_variant	None/>20000
chr5	122847974	122848004	122847989	CSNK1G3	+	0.9979	1.21671	5_prime_UTR_variant	13020
chr7	130037580	130037610	130037595	CEP41	-	0.996325	1.24133	3_prime_UTR_variant,non_coding_exon_variant,nc_transcript_variant	None/>20000
chr12	45567394	45567424	45567409	PLEKHA8P1	-	0.99895	1.37947	non_coding_exon_variant,nc_transcript_variant	None/>20000
chr12	57119094	57119124	57119109	NACA	-	0.98294	1.46601	5_prime_UTR_variant	11189
chr22	22118334	22118364	22118349	MAPK1	-	0.954593	1.48333	3_prime_UTR_variant	-5397
chr12	56347663	56347693	56347678	DGKA	+	0.994751	1.56196	3_prime_UTR_variant	-3038
chr22	22118418	22118448	22118433	MAPK1	-	0.992388	1.59013	3_prime_UTR_variant	-5313
chr2	201844809	201844839	201844824	FAM126B	-	0.985564	1.6778	3_prime_UTR_variant	1327
chr19	52195896	52195926	52195911	MIR99B	-	0.99895	1.72685	non_coding_exon_variant,nc_transcript_variant	None/>20000
chr2	64120343	64120373	64120358	VPS54	+	0.997638	1.89262	3_prime_UTR_variant	None/>20000
chr17	8129577	8129607	8129592	CTC1	-	1	1.89401	3_prime_UTR_variant,non_coding_exon_variant,nc_transcript_variant	-7514
chr1	201489241	201489271	201489256	RPS10P7	+	0.999475	1.94127	non_coding_exon_variant,nc_transcript_variant	None/>20000
chr11	61404306	61404336	61404321	RPLP0P2	+	0.999475	1.94433	non_coding_exon_variant,nc_transcript_variant	998
chrX	73803027	73803057	73803042	RLIM	-	0.998163	1.96297	3_prime_UTR_variant	-559
chr1	53292977	53293007	53292992	ZYG11B	+	0.995013	2.00847	3_prime_UTR_variant	-1520
chr17	8129961	8129991	8129976	CTC1	-	1	2.09655	3_prime_UTR_variant,non_coding_exon_variant,nc_transcript_variant	-7130
chr2	20450804	20450834	20450819	PUM2	-	0.999213	2.1474	3_prime_UTR_variant	-2156
chrX	142715992	142716022	142716007	SLITRK4	-	0.99895	2.17028	3_prime_UTR_variant	None/>20000
chr15	89155081	89155111	89155096	MIR3529	+	0.987664	2.24336	non_coding_exon_variant,nc_transcript_variant	None/>20000
chr2	201845825	201845855	201845840	FAM126B	-	1	2.39589	3_prime_UTR_variant	-1640
chr20	36147566	36147598	36147581,36147583	BLCAP	-	0.960876	2.4747	5_prime_UTR_variant	None/>20000
chr6	160177225	160177255	160177240	WTAP	+	0.99895	2.55089	3_prime_UTR_variant	None/>20000
chr17	26521849	26521879	26521864	NLK	+	1	2.78118	3_prime_UTR_variant	-4390
chr1	95362578	95362608	95362593	CNN3	-	0.998688	2.9407	3_prime_UTR_variant	-11826
chr7	40134663	40134693	40134678	CDK13	+	1	3.17738	3_prime_UTR_variant	-4182
chr1	167385272	167385321	167385287,167385299,167385306	POU2F1	+	0.999839	3.17919	3_prime_UTR_variant,non_coding_exon_variant,nc_transcript_variant	None/>20000
