# Supplementary material for: Alu elements shape the primate transcriptome by cis-regulation of RNA editing
Source: Genome Biol. 2014 Feb 3;15(2):R28. doi: 10.1186/gb-2014-15-2-r28 (PMC4053975; doi:10.1186/gb-2014-15-2-r28)
Supplement: Additional file 5: Table S4 — All significantly enriched terms and genes with editing sites close to inverted Alu repeats. [file gb-2014-15-2-r28-S5.xlsx]

## Sheet: chart_Functional_Editingwithin1
Category	Term	Genes	Count	%	List Total	Pop Hits	Pop Total	Fold Enrichment	PValue	Benjamini	FDR
SP_PIR_KEYWORDS	polymorphism	MKRN1, HM13, RPL14, TRMT2B, KIAA1324, VPS53, RNF213, IL17RD, IL17RA, MEI1, GTF2H2C, MCOLN2, SS18L1, SPN, FLVCR1, CIITA, GBP6, SLC12A8, ZNF440, SGOL1, NEIL1, FAM118A, ZNF793, METTL7A, WDR92, GTF2H2B, RAD1, C1ORF86, KRBA2, VSIG1, RIOK3, PEX26, MAVS, GPN2, TNFAIP8L1, CCDC90A, GPBP1L1, PNPT1, ADRBK2, HFE, ARPC4, FHDC1, KIAA1919, ASB16, AGMAT, MYO9A, C1ORF55, DUSP19, DDX46, NIPBL, NOM1, CSE1L, TFDP2, …	144	58.7755	237	9825	80177	4.95828	2.93561e-69	7.9555e-67	3.862e-66
UP_SEQ_FEATURE	sequence variant	MKRN1, HM13, RPL14, TRMT2B, KIAA1324, VPS53, RNF213, IL17RD, IL17RA, MEI1, GTF2H2C, MCOLN2, SS18L1, SPN, FLVCR1, CIITA, GBP6, SLC12A8, ZNF440, SGOL1, NEIL1, FAM118A, ZNF793, METTL7A, WDR92, GTF2H2B, RAD1, C1ORF86, KRBA2, VSIG1, RIOK3, PEX26, MAVS, GPN2, TNFAIP8L1, CCDC90A, GPBP1L1, PNPT1, ADRBK2, HFE, ARPC4, FHDC1, KIAA1919, ASB16, AGMAT, MYO9A, C1ORF55, DUSP19, DDX46, NIPBL, NOM1, CSE1L, IVD, TF…	147	60	237	10486	56268	3.32829	1.00738e-48	7.0819e-46	1.52007e-45
SP_PIR_KEYWORDS	alternative splicing	TMEM19, HM13, TRMT2B, KIAA1324, VPS53, RNF213, IL17RD, MEI1, GTF2H2C, MCOLN2, SS18L1, LUC7L3, GBP6, SLC12A8, SGOL1, NEIL1, ZNF793, GTF2H2B, RAD1, C1ORF86, PDDC1, RIOK3, TXNDC5, UGGT1, MAVS, CCDC90A, HFE, ARPC4, ASB13, MYO9A, C1ORF55, RILPL1, DUSP19, NIPBL, METTL3, CSE1L, TFDP2, TMEM192, HLA-DOA, CFLAR, ZNF529, TAF8, DNHD1, CASC5, TOMM40, ZNF626, RABEP2, NXN, NAA40, EMR2, SYTL1, CRCP, CBFA2T2, TTL…	111	45.3061	237	11978	80177	3.13502	5.34641e-31	7.24439e-29	7.03358e-28
UP_TISSUE	Placenta	ARSB, MKRN1, MEF2B, HM13, GM2A, PRR11, TRMT2B, VPS53, SLC26A2, CAMKK2, TTLL3, CBX5, ZYG11B, HPSE, ESAM, ADCK4, GOLGA3, F11R, CLMN, TRPM7, METTL7A, ARHGAP26, LRPAP1, RAD1, SNRNP48, FAM120B, SLC35E3, CTSB, UGGT1, MAVS, ZNF468, SNX14, USP4, HFE, ARPC4, MYO9A, TPM4, CSE1L, METTL3, CWF19L1, PSMB2, TFDP2, SOAT1, ZNF529, ZNF160, CYP20A1, AP4S1, CCNB1, GSK3B, TRIM58, QPRT, APOL6, PAICS, PLCXD1	53	21.6327	234	3661	65747	4.06758	5.00646e-18	6.70866e-16	5.86172e-15
UP_SEQ_FEATURE	splice variant	TMEM19, HM13, TRMT2B, KIAA1324, VPS53, RNF213, IL17RD, MEI1, MCOLN2, SS18L1, LUC7L3, GBP6, SLC12A8, SGOL1, NEIL1, ZNF793, RAD1, C1ORF86, PDDC1, RIOK3, TXNDC5, UGGT1, MAVS, CCDC90A, HFE, ARPC4, ASB13, MYO9A, C1ORF55, RILPL1, DUSP19, NIPBL, METTL3, CSE1L, TFDP2, TMEM192, CFLAR, ZNF529, TAF8, DNHD1, CASC5, TOMM40, ZNF626, RABEP2, NXN, NAA40, SYTL1, CRCP, CBFA2T2, TTLL3, CAMKK2, ZYG11B, C5ORF25, EMID…	109	44.4898	237	11841	56268	2.1855	1.1925e-17	4.19164e-15	1.79939e-14
UP_TISSUE	Brain	MKRN1, MEF2B, TMEM19, HM13, RPL14, FAM20B, TRMT2B, KIAA1324, RNF213, PGPEP1, GTF2H2C, BTBD1, LUC7L3, F11R, ZNF793, GATS, GTF2H2B, C1ORF86, PDDC1, RIOK3, PEX26, ZNF587, MAVS, C1ORF130, ADRBK2, HFE, ARPC4, KIAA1919, FHDC1, ASB16, MYO9A, C1ORF55, RILPL1, DDX46, CSE1L, IVD, PSMB2, ZNF329, TMEM192, PPPDE2, ZNF527, ZNF529, BECN1, TAF8, CASC5, TOMM40, ICMT, ZNF320, NXN, PPIA, SPCS3, QPRT, IKBKB, ZFP14, …	108	44.0816	234	15087	65747	2.01132	9.68682e-15	6.47149e-13	1.13132e-11
PIR_SUPERFAMILY	PIRSF005559:zinc finger protein ZFP-36	ZNF527, ZNF555, ZNF529, ZFP14, ZNF468, ZNF714, ZNF440, ZNF417, ZNF320, ZNF587, ZNF626, ZNF677	12	4.89796	85	173	39572	32.2927	1.13955e-13	1.10492e-11	1.25711e-10
PROSITE	PS50805:Krueppel-associated box (KRAB) profile.	ZNF527, ZNF555, ZNF529, ZNF468, ZFP14, ZNF440, ZNF160, ZNF793, ZNF320, ZNF626, ZKSCAN5, ZNF677, KRBA2, ZNF714, ZNF417, ZNF587	16	6.53061	136	429	56058	15.3731	1.89074e-13	4.61333e-11	2.44682e-10
PFAM	PF01352:KRAB box	ZNF555, ZNF527, ZNF529, ZNF468, ZFP14, ZNF440, ZNF160, ZNF793, ZNF320, ZNF626, ZKSCAN5, ZNF677, KRBA2, ZNF417, ZNF587	15	6.12245	204	397	86374	15.9976	9.97352e-13	4.70732e-10	1.42453e-09
INTERPRO	IPR001909:Krueppel-associated box	ZNF527, ZNF555, ZNF529, ZNF468, ZFP14, ZNF440, ZNF160, ZNF793, ZNF320, ZNF626, ZKSCAN5, ZNF677, KRBA2, ZNF714, ZNF417, ZNF587	16	6.53061	208	488	88185	13.9005	1.06887e-12	4.74602e-10	1.51357e-09
PFAM	PF01352:KRAB	ZNF527, ZNF555, ZNF529, ZNF468, ZFP14, ZNF440, ZNF160, ZNF793, ZNF320, ZNF626, ZKSCAN5, ZNF677, KRBA2, ZNF714, ZNF417, ZNF587	16	6.53061	204	488	86374	13.882	1.07714e-12	2.54205e-10	1.53855e-09
SMART	SM00349:KRAB	ZNF527, ZNF555, ZNF529, ZNF468, ZFP14, ZNF440, ZNF160, ZNF793, ZNF320, ZNF626, ZKSCAN5, ZNF677, KRBA2, ZNF714, ZNF417, ZNF587	16	6.53061	106	488	38862	12.0204	4.86945e-12	4.62597e-10	5.35251e-09
UP_TISSUE	Uterus	GM2A, GPBP1L1, KIAA1731, ARPC4, ASB13, RNF213, IL17RA, GJC1, TTLL3, C5ORF45, DUSP19, SPATS2, ATP5S, MCOLN2, ANKRD36B, MPP1, ZNF440, ZNF160, TOMM40, OSGEPL1, METTL7A, MRPL30, GATS, FAM116A, IFNAR2, C19ORF55, NXN, DNAJC24, SLC35E2, PEX26, CCNYL1, MDM4, IKBKB	32	13.0612	234	1984	65747	4.53178	5.98548e-12	2.67349e-10	7.00793e-09
UP_TISSUE	Testis	MKRN1, CRCP, VPS53, IL17RD, ZKSCAN5, TTLL3, ZNF677, MEI1, C5ORF25, GTF2H2C, BTBD1, WDR31, NICN1, STX2, CLMN, CYCS, NEIL1, HLTF, GTF2H2, GTF2H2B, WDR92, C1ORF86, RAD1, VSIG1, H6PD, ZNF714, RIOK3, CCNYL1, RUVBL2, KPNA4, MDM4, NUP43, ZNF555, GPBP1L1, ARPC4, SEC14L4, KIAA1919, MYO9A, TPM4, GJC1, DUSP19, NIPBL, CSE1L, SPATS2, IVD, ZNF329, DHODH, TFDP2, TRAF6, TRAF5, GALNT13, CEP192, TAF8, GRSF1, ZNF16…	65	26.5306	234	7709	65747	2.36906	4.5873e-11	1.53674e-09	5.37095e-08
UP_SEQ_FEATURE	domain:KRAB	ZNF527, ZNF555, ZNF529, ZNF468, ZFP14, ZNF440, ZNF160, ZNF793, ZNF320, ZNF626, ZKSCAN5, ZNF677, KRBA2, ZNF714, ZNF417, ZNF587	16	6.53061	237	378	56268	10.0494	9.66998e-11	2.266e-08	1.45913e-07
UP_SEQ_FEATURE	zinc finger region:C2H2-type 10	ZNF527, ZNF555, ZNF529, ZNF468, ZFP14, ZNF440, ZNF160, ZNF320, ZNF626, ZKSCAN5, ZNF677, ZNF714, ZNF417, ZNF329, ZNF587, ZNF70	16	6.53061	237	410	56268	9.26508	2.97167e-10	5.22271e-08	4.48403e-07
UP_SEQ_FEATURE	zinc finger region:C2H2-type 9	ZNF527, ZNF555, ZNF529, ZNF468, ZFP14, ZNF440, ZNF160, ZNF320, ZNF626, ZKSCAN5, ZNF677, ZNF714, ZNF417, ZNF329, ZNF587, ZNF70	16	6.53061	237	464	56268	8.18682	1.60745e-09	2.26008e-07	2.42552e-06
PANTHER_FAMILY	PTHR23224~ZINC FINGER PROTEINS	ZNF527, ZNF555, ZNF529, ZNF468, ZFP14, ZNF440, ZNF160, ZNF793, ZNF320, ZNF626, ZKSCAN5, ZNF677, ZNF714, ZNF417, ZNF329, ZNF587, ZNF70	17	6.93878	207	685	61293	7.3485	1.94143e-09	3.57222e-07	2.40012e-06
UP_SEQ_FEATURE	zinc finger region:C2H2-type 11	ZNF555, ZNF527, ZNF529, ZNF468, ZFP14, ZNF440, ZNF160, ZNF626, ZNF320, ZNF714, ZNF417, ZNF329, ZNF587, ZNF70	14	5.71429	237	358	56268	9.28449	5.09536e-09	5.97006e-07	7.68852e-06
UP_SEQ_FEATURE	zinc finger region:C2H2-type 8	ZNF527, ZNF555, ZNF529, ZNF468, ZFP14, ZNF440, ZNF160, ZNF320, ZNF626, ZKSCAN5, ZNF677, ZNF714, ZNF417, ZNF329, ZNF587, ZNF70	16	6.53061	237	526	56268	7.22183	8.61016e-09	8.64706e-07	1.29921e-05
KEGG_PATHWAY	hsa04142:Lysosome	ARSB, NAGPA, GM2A, AP3S2, CTSB, AP4S1, GGA2	7	2.85714	61	111	44585	46.0929	9.32025e-09	8.01541e-07	1.00503e-05
UP_TISSUE	Epithelium	MAVS, RPL14, PNPT1, PRR11, ZFYVE20, RNF213, SLC26A2, CBFA2T2, CBX5, C1ORF55, NIPBL, DDX46, METTL3, TMEM192, ERCC4, GOLGA3, SNX29, CEP192, LPP, ZNF160, CASC5, HLTF, PURB, SF3A3, SRFBP1, PPIA, GSK3B, KPNA4, PAICS	29	11.8367	234	2285	65747	3.56592	1.42894e-08	3.82955e-07	1.67304e-05
PROSITE	PS50157:Zinc finger C2H2 type domain profile.	ZNF527, ZNF555, ZNF529, ZNF468, ZFP14, ZNF440, ZNF160, ZNF793, ZNF320, ZFYVE20, ZNF626, ZKSCAN5, ZNF677, ZNF714, ZNF417, ZNF329, ZNF587, ZNF70	18	7.34694	136	1301	56058	5.70288	1.82881e-08	2.23114e-06	2.36671e-05
UP_SEQ_FEATURE	zinc finger region:C2H2-type 7	ZNF527, ZNF555, ZNF529, ZNF468, ZFP14, ZNF440, ZNF160, ZNF320, ZNF626, ZKSCAN5, ZNF677, ZNF714, ZNF417, ZNF329, ZNF587, ZNF70	16	6.53061	237	576	56268	6.59494	2.83276e-08	2.48929e-06	4.27443e-05
INTERPRO	IPR013087:Zinc finger, C2H2-type/integrase, DNA-binding	ZNF527, ZNF555, ZNF529, ZNF468, ZFP14, ZNF440, ZNF160, ZNF793, ZNF320, ZNF626, ZKSCAN5, ZNF677, ZNF714, ZNF417, ZNF329, ZNF587, ZNF70	17	6.93878	208	1197	88185	6.02124	3.22096e-08	7.15051e-06	4.5608e-05
UP_SEQ_FEATURE	mutagenesis site	MAVS, MKRN1, HM13, RAB5B, GNPNAT1, USP4, GNL3L, ARPC4, ZFYVE20, TTLL3, ZYG11B, NOM1, GTF2H2C, IVD, HPSE, TRAF6, VPS36, GOLGA3, CFLAR, VHL, TRPM7, LPP, SGOL1, NEIL1, NFAM1, RBBP9, GTF2H2, LRPAP1, GTF2H2B, RAD1, PPIA, GSK3B, PECAM1, QPRT, MDM4, EMR2, IKBKB, UGGT1, GGA2, PAICS	37	15.102	237	3131	56268	2.80564	4.17135e-08	3.25829e-06	6.29426e-05
PROSITE	PS00028:Zinc finger C2H2 type domain signature.	ZNF527, ZNF555, ZNF529, ZNF468, ZFP14, ZNF440, ZNF160, ZNF793, ZNF320, ZFYVE20, ZNF626, ZKSCAN5, ZNF677, ZNF714, ZNF417, ZNF329, ZNF587, ZNF70	18	7.34694	136	1380	56058	5.37641	4.27403e-08	3.47621e-06	5.53115e-05
GOTERM_MF_ALL	GO:0005515~protein binding	MKRN1, MEF2B, HM13, RPL14, KIAA1324, RNF213, IL17RA, CBX5, GTF2H2C, BTBD1, SS18L1, SPN, LUC7L3, CIITA, F11R, SGOL1, NEIL1, GTF2H2B, RAD1, RIOK3, TXNDC5, PEX26, ZNF587, UGGT1, NUP43, MAVS, HFE, ARPC4, ASB13, FHDC1, ASB16, MYO9A, DUSP19, NOM1, NIPBL, CSE1L, TFDP2, TRAF6, TRAF5, CFLAR, BECN1, LPP, TAF8, CASC5, TOMM40, ICMT, RABEP2, PPIA, TRIM58, QPRT, IKBKB, SYTL1, RAB5B, AP3S2, RLIM, CBFA2T2, TTLL3…	107	43.6735	199	29240	83934	1.54345	5.40862e-08	2.20128e-05	7.56301e-05
UP_SEQ_FEATURE	zinc finger region:C2H2-type 6	ZNF527, ZNF555, ZNF529, ZNF468, ZFP14, ZNF440, ZNF160, ZNF320, ZNF626, ZKSCAN5, ZNF677, ZNF714, ZNF417, ZNF329, ZNF587, ZNF70	16	6.53061	237	632	56268	6.01058	9.45551e-08	6.6472e-06	0.000142676
UP_SEQ_FEATURE	zinc finger region:C2H2-type 4	ZNF527, ZNF555, ZNF529, ZNF468, ZFP14, ZNF440, ZNF160, ZNF793, ZNF320, ZNF626, ZKSCAN5, ZNF677, ZNF714, ZNF417, ZNF329, ZNF587, ZNF70	17	6.93878	237	748	56268	5.39586	1.43352e-07	9.16142e-06	0.000216306
INTERPRO	IPR015880:Zinc finger, C2H2-like	ZNF527, ZNF555, ZNF529, ZNF468, ZFP14, ZNF440, ZNF160, ZNF793, ZNF320, ZNF626, ZFYVE20, ZKSCAN5, ZNF677, SF3A3, ZNF714, ZNF417, ZNF329, ZNF587, ZNF70	19	7.7551	208	1769	88185	4.55362	2.54059e-07	3.76e-05	0.00035974
UP_TISSUE	Skin	MKRN1, RAB5B, RPL14, PNPT1, FAM98C, TRMT2B, AP3S2, GNL3L, GTF2H2C, CWF19L1, DHODH, TMEM192, CXORF56, LUC7L3, GFOD2, CYCS, TOMM40, CNPY2, RBBP9, GTF2H2, WDR92, GTF2H2B, CIAO1, SMU1, KRBA2, PPIA, DTWD2, PLCXD1	26	10.6122	234	2188	65747	3.33877	3.29282e-07	7.35394e-06	0.000385533
GOTERM_CC_ALL	GO:0043231~intracellular membrane-bounded organelle	MEF2B, HM13, VPS53, IL17RD, CBX5, GTF2H2C, SS18L1, LUC7L3, CIITA, ZNF440, SGOL1, NEIL1, ZNF793, GTF2H2B, RAD1, TXNDC5, PEX26, ZNF587, UGGT1, NUP43, MAVS, CCDC90A, GPBP1L1, PNPT1, HFE, ARPC4, SFXN2, AGMAT, NOM1, NIPBL, DDX46, METTL3, CSE1L, IVD, PSMB2, TFDP2, DHODH, ZNF329, TMEM192, ZNF70, ZNF527, ZNF529, BECN1, LPP, TAF8, CASC5, TOMM40, ICMT, ZNF320, ZNF626, RABEP2, NXN, PPIA, ZNF417, SPCS3, SYTL…	119	48.5714	184	31489	68283	1.40244	4.23693e-07	0.000130065	0.000568171
PANTHER_MF_ALL	MF00224:KRAB box transcription factor	ZNF527, ZNF555, ZNF529, ZNF468, ZFP14, ZNF440, ZNF160, ZNF793, ZNF320, ZNF626, ZKSCAN5, ZNF677, ZNF714, ZNF417, ZNF329, ZNF587, ZNF70	17	6.93878	158	625	28349	4.88033	4.30708e-07	5.34063e-05	0.000497356
GOTERM_CC_ALL	GO:0043227~membrane-bounded organelle	MEF2B, HM13, VPS53, IL17RD, CBX5, GTF2H2C, SS18L1, LUC7L3, CIITA, ZNF440, SGOL1, NEIL1, ZNF793, GTF2H2B, RAD1, TXNDC5, PEX26, ZNF587, UGGT1, NUP43, MAVS, CCDC90A, GPBP1L1, PNPT1, HFE, ARPC4, SFXN2, AGMAT, NOM1, NIPBL, DDX46, METTL3, CSE1L, IVD, PSMB2, TFDP2, DHODH, ZNF329, TMEM192, ZNF70, ZNF527, ZNF529, BECN1, LPP, TAF8, CASC5, TOMM40, ICMT, ZNF320, ZNF626, RABEP2, NXN, PPIA, ZNF417, SPCS3, SYTL…	119	48.5714	184	31538	68283	1.40026	4.68015e-07	7.18377e-05	0.000627606
UP_SEQ_FEATURE	zinc finger region:C2H2-type 3	ZNF527, ZNF555, ZNF529, ZNF468, ZFP14, ZNF440, ZNF160, ZNF793, ZNF320, ZNF626, ZKSCAN5, ZNF677, ZNF714, ZNF417, ZNF329, ZNF587, ZNF70	17	6.93878	237	822	56268	4.9101	5.01608e-07	2.93855e-05	0.000756886
PFAM	PF00096:zf-C2H2	ZNF527, ZNF555, ZNF529, ZNF468, ZFP14, ZNF440, ZNF160, ZNF793, ZNF320, ZFYVE20, ZNF626, ZKSCAN5, ZNF677, ZNF714, ZNF417, ZNF329, ZNF587, ZNF70	18	7.34694	204	1717	86374	4.43869	8.08483e-07	0.000127193	0.00115481
GOTERM_BP_ALL	GO:0006350~transcription	ZNF555, MEF2B, ZNF468, ZFP14, GPBP1L1, NFYC, CRCP, RLIM, ZKSCAN5, ZNF677, GTF2H2C, ZNF329, TFDP2, ZNF70, VPS36, CIITA, ZNF527, NACC1, ZNF529, ZNF440, TAF8, ZNF160, ZNF793, GTF2H5, ZNF626, HLTF, ZNF320, PURB, GTF2H2, GTF2H2B, SRFBP1, FAM120B, ZNF714, ZNF417, RUVBL2, ZNF587	34	13.8776	179	5572	75572	2.57618	8.31558e-07	0.000974942	0.00134054
INTERPRO	IPR007087:Zinc finger, C2H2-type	ZNF527, ZNF555, ZNF529, ZNF468, ZFP14, ZNF440, ZNF160, ZNF793, ZNF320, ZFYVE20, ZNF626, ZKSCAN5, ZNF677, ZNF714, ZNF417, ZNF329, ZNF587, ZNF70	18	7.34694	208	1722	88185	4.4317	8.40245e-07	9.32629e-05	0.00118976
GOTERM_BP_ALL	GO:0045449~regulation of transcription	ZNF555, MEF2B, ZNF468, ZFP14, GPBP1L1, NFYC, RLIM, CBFA2T2, ZKSCAN5, CAMKK2, CBX5, ZNF677, GTF2H2C, ZNF329, TFDP2, ZNF70, VPS36, CIITA, ZNF527, NACC1, ZNF529, VHL, ZNF440, TAF8, ZNF160, ZNF793, NFAM1, GTF2H5, HLTF, ZNF626, ZNF320, PURB, GTF2H2, GTF2H2B, CIAO1, IFNAR2, KRBA2, SRFBP1, FAM120B, ZNF714, ZNF417, RUVBL2, MDM4, IKBKB, ZNF587	43	17.551	179	8178	75572	2.21988	8.90513e-07	0.00052215	0.00143558
PROSITE	PS00028:ZINC_FINGER_C2H2_1	ZNF527, ZNF555, ZNF529, ZNF468, ZFP14, ZNF440, ZNF160, ZNF793, ZNF320, ZFYVE20, ZNF626, ZKSCAN5, ZNF677, ZNF714, ZNF417, ZNF329, ZNF587, ZNF70	18	7.34694	136	1717	56058	4.32117	9.0538e-07	5.52267e-05	0.00117167
GOTERM_BP_ALL	GO:0009987~cellular process	MEF2B, RPL14, TRMT2B, CBX5, MEI1, GTF2H2C, BTBD1, MCOLN2, LUC7L3, SS18L1, SPN, FLVCR1, CIITA, F11R, SLC12A8, ZNF440, SGOL1, NEIL1, ZNF793, WDR92, GTF2H2B, RAD1, KRBA2, RIOK3, TXNDC5, PEX26, ZNF587, EMP2, NUP43, UGGT1, GPBP1L1, PNPT1, ADRBK2, HFE, ARPC4, ASB13, FHDC1, KIAA1919, SFXN2, ASB16, AGMAT, DUSP19, DDX46, NIPBL, NOM1, METTL3, CSE1L, PSMB2, TFDP2, DHODH, ZNF329, TRAF6, ZNF70, TRAF5, ZNF527,…	157	64.0816	179	54831	75572	1.20887	9.20905e-07	0.000360009	0.00148457
SMART	SM00355:ZnF_C2H2	ZNF527, ZNF555, ZNF529, ZNF468, ZFP14, ZNF440, ZNF160, ZNF793, ZNF320, ZNF626, ZFYVE20, ZKSCAN5, ZNF677, SF3A3, ZNF714, ZNF417, ZNF329, ZNF587, ZNF70	19	7.7551	106	1769	38862	3.93772	1.18814e-06	5.64351e-05	0.001306
UP_TISSUE	Lung	TMEM19, TNFAIP8L1, CCDC90A, AZIN1, GNL3L, RNF213, C5ORF45, METTL3, MMACHC, GFOD2, NICN1, SLC12A8, MPP1, RABL5, SGOL1, CYCS, NEIL1, TOMM40, CYP20A1, HLTF, ZNF626, PURB, SF3A3, CCNB1, SMU1, GSPT1, NXN, PPIA, TRIM58, RUVBL2, KPNA4, IKBKB, EMP2, SYTL1, PAICS	35	14.2857	234	3902	65747	2.52023	1.24079e-06	2.3752e-05	0.00145275
SP_PIR_KEYWORDS	nucleus	MEF2B, ZFP14, CRCP, GNL3L, RLIM, CBFA2T2, ZKSCAN5, CBX5, ZNF677, GTF2H2C, LUC7L3, SS18L1, NICN1, CIITA, ZNF440, SGOL1, NEIL1, ZNF793, GTF2H5, HLTF, PURB, RBBP9, GTF2H2, GTF2H2B, RAD1, SMU1, SNRNP48, ZNF714, FAM120B, RUVBL2, MDM4, KPNA4, ZNF587, NUP43, ZNF555, ZNF468, GPBP1L1, NFYC, FCF1, DDX46, NIPBL, NOM1, METTL3, CSE1L, PSMB2, ZNF329, TFDP2, TRAF6, ZNF70, VPS36, ERCC4, ZNF527, NACC1, ZNF529, VH…	65	26.5306	237	12073	80177	1.82138	1.27103e-06	0.00011481	0.00167211
UP_TISSUE	Endometrium	C5ORF45, NIPBL, RAB5B, SLC35E2, KIAA1324, CTSB, RNF213	7	2.85714	234	100	65747	19.6679	1.67637e-06	2.80788e-05	0.00196273
GOTERM_BP_ALL	GO:0010556~regulation of macromolecule biosynthetic process	ZNF555, MEF2B, ZNF468, ZFP14, GPBP1L1, NFYC, RLIM, CBFA2T2, ZKSCAN5, CAMKK2, CBX5, ZNF677, GTF2H2C, ZNF329, TFDP2, TRAF6, ZNF70, VPS36, SPN, SOAT1, CIITA, ZNF527, NACC1, ZNF529, VHL, ZNF440, TAF8, ZNF160, ZNF793, GTF2H5, NFAM1, HLTF, ZNF626, ZNF320, PURB, GTF2H2, GTF2H2B, CIAO1, IFNAR2, KRBA2, SRFBP1, FAM120B, ZNF714, ZNF417, RUVBL2, MDM4, IKBKB, ZNF587	46	18.7755	179	9322	75572	2.08332	1.77629e-06	0.000520761	0.0028635
UP_TISSUE	Platelet	MAVS, F11R, FBXL20, ARPC4, TPM4, TTLL3, HPSE, PPIA, IVD, GSK3B, PECAM1, RUVBL2, SPN	12	4.89796	234	492	65747	6.85293	1.80291e-06	2.6843e-05	0.00211088
UP_SEQ_FEATURE	zinc finger region:C2H2-type 5	ZNF555, ZNF527, ZNF529, ZNF468, ZFP14, ZNF160, ZNF793, ZNF320, ZNF626, ZKSCAN5, ZNF677, ZNF714, ZNF329, ZNF587, ZNF70	15	6.12245	237	706	56268	5.04429	2.11246e-06	0.000114229	0.0031875
GOTERM_BP_ALL	GO:0019219~regulation of nucleobase, nucleoside, nucleotide and nucleic acid metabolic process	ZNF555, MEF2B, ZNF468, ZFP14, GPBP1L1, NFYC, RLIM, CBFA2T2, ZKSCAN5, CAMKK2, CBX5, ZNF677, GTF2H2C, ZNF329, TFDP2, ZNF70, VPS36, ERCC4, CIITA, ZNF527, NACC1, ZNF529, VHL, ZNF440, TAF8, ZNF160, ZNF793, NFAM1, GTF2H5, HLTF, ZNF626, ZNF320, PURB, GTF2H2, GTF2H2B, CIAO1, IFNAR2, KRBA2, SRFBP1, FAM120B, ZNF714, ZNF417, RUVBL2, MDM4, IKBKB, ZNF587	44	17.9592	179	8820	75572	2.10616	2.51281e-06	0.000589332	0.0040508
CGAP_EST_QUARTILE	40211:uncharacterized tissue_uncharacterized histology_3rd	SOAT1, GPN2, CCDC88B, GM2A, GPBP1L1, PNPT1, AZIN1, ZKSCAN5, SF3A3, RABEP2, CSE1L, RIOK3, CWF19L1, DNAJC24, PSMB2, NUP43, CXORF56, NDUFS1, LUC7L3, FLVCR1	20	8.16327	193	355	12402	3.62023	2.54621e-06	0.00855918	0.00464507
UP_SEQ_FEATURE	zinc finger region:C2H2-type 2	ZNF527, ZNF555, ZNF468, ZFP14, ZNF440, ZNF160, ZNF793, ZNF320, ZNF626, ZKSCAN5, ZNF677, ZNF714, ZNF417, ZNF329, ZNF587, ZNF70	16	6.53061	237	823	56268	4.61565	2.55668e-06	0.000128374	0.00385777
GOTERM_BP_ALL	GO:0051171~regulation of nitrogen compound metabolic process	ZNF555, MEF2B, ZNF468, ZFP14, GPBP1L1, NFYC, RLIM, CBFA2T2, ZKSCAN5, CAMKK2, CBX5, ZNF677, GTF2H2C, ZNF329, TFDP2, ZNF70, VPS36, ERCC4, CIITA, ZNF527, NACC1, ZNF529, VHL, ZNF440, TAF8, ZNF160, ZNF793, NFAM1, GTF2H5, HLTF, ZNF626, ZNF320, PURB, GTF2H2, GTF2H2B, CIAO1, IFNAR2, KRBA2, SRFBP1, FAM120B, ZNF714, ZNF417, RUVBL2, MDM4, IKBKB, ZNF587	44	17.9592	179	8899	75572	2.08747	3.16533e-06	0.000618631	0.00510267
SP_PIR_KEYWORDS	zinc-finger	ZNF555, MKRN1, ZNF468, ZFP14, RLIM, ZFYVE20, CBFA2T2, MYO9A, RNF213, ZKSCAN5, ZNF677, GTF2H2C, ZNF329, TRAF6, ZNF70, TRAF5, RASA4, ZNF527, ZNF529, ZNF440, ZNF160, ZNF793, ZNF626, HLTF, ZNF320, GTF2H2, SF3A3, GTF2H2B, SNRNP48, ZNF714, ZNF417, DNAJC24, TRIM58, MDM4, ZNF587, USP45	34	13.8776	237	4688	80177	2.45354	3.34054e-06	0.000226296	0.00439462
GOTERM_BP_ALL	GO:0031323~regulation of cellular metabolic process	MEF2B, ZFP14, RLIM, CBFA2T2, ZKSCAN5, CAMKK2, ZNF677, CBX5, GTF2H2C, SPN, CIITA, ZNF440, NFAM1, GTF2H5, ZNF793, HLTF, GTF2H2, PURB, GTF2H2B, CIAO1, IFNAR2, KRBA2, ZNF714, FAM120B, RUVBL2, MDM4, ZNF587, ZNF555, ZNF468, GPBP1L1, NFYC, DUSP19, PSMB2, TFDP2, ZNF329, TRAF6, ZNF70, VPS36, ERCC4, SOAT1, ZNF527, NACC1, ZNF529, VHL, BECN1, TAF8, ZNF160, ZNF626, ZNF320, CCNB1, SRFBP1, ZNF417, IKBKB	51	20.8163	179	11183	75572	1.92539	3.65413e-06	0.000612141	0.00589062
GOTERM_BP_ALL	GO:0031326~regulation of cellular biosynthetic process	ZNF555, MEF2B, ZNF468, ZFP14, GPBP1L1, NFYC, RLIM, CBFA2T2, ZKSCAN5, CAMKK2, CBX5, ZNF677, GTF2H2C, ZNF329, TFDP2, TRAF6, ZNF70, VPS36, SPN, SOAT1, CIITA, ZNF527, NACC1, ZNF529, VHL, ZNF440, TAF8, ZNF160, ZNF793, GTF2H5, NFAM1, HLTF, ZNF626, ZNF320, PURB, GTF2H2, GTF2H2B, CIAO1, IFNAR2, KRBA2, SRFBP1, FAM120B, ZNF714, ZNF417, RUVBL2, MDM4, IKBKB, ZNF587	46	18.7755	179	9642	75572	2.01418	4.38408e-06	0.00064261	0.00706729
GOTERM_BP_ALL	GO:0009889~regulation of biosynthetic process	ZNF555, MEF2B, ZNF468, ZFP14, GPBP1L1, NFYC, RLIM, CBFA2T2, ZKSCAN5, CAMKK2, CBX5, ZNF677, GTF2H2C, ZNF329, TFDP2, TRAF6, ZNF70, VPS36, SPN, SOAT1, CIITA, ZNF527, NACC1, ZNF529, VHL, ZNF440, TAF8, ZNF160, ZNF793, GTF2H5, NFAM1, HLTF, ZNF626, ZNF320, PURB, GTF2H2, GTF2H2B, CIAO1, IFNAR2, KRBA2, SRFBP1, FAM120B, ZNF714, ZNF417, RUVBL2, MDM4, IKBKB, ZNF587	46	18.7755	179	9714	75572	1.99925	5.33322e-06	0.000694857	0.00859729
GOTERM_CC_ALL	GO:0043229~intracellular organelle	MEF2B, HM13, RPL14, VPS53, IL17RD, CBX5, GTF2H2C, LUC7L3, SS18L1, CIITA, ZNF440, SGOL1, NEIL1, ZNF793, GTF2H2B, RAD1, TXNDC5, PEX26, ZNF587, UGGT1, NUP43, MAVS, CCDC90A, GPBP1L1, PNPT1, HFE, ARPC4, SFXN2, AGMAT, MYO9A, DDX46, NIPBL, NOM1, METTL3, CSE1L, IVD, PSMB2, TFDP2, DHODH, ZNF329, TMEM192, TRAF5, ZNF70, ZNF527, ZNF529, LPP, BECN1, TAF8, TOMM40, DNHD1, CASC5, ICMT, ZNF320, ZNF626, RABEP2, NX…	128	52.2449	184	36382	68283	1.30562	6.27756e-06	0.000642199	0.00841789
GOTERM_CC_ALL	GO:0043226~organelle	MEF2B, HM13, RPL14, VPS53, IL17RD, CBX5, GTF2H2C, LUC7L3, SS18L1, CIITA, ZNF440, SGOL1, NEIL1, ZNF793, GTF2H2B, RAD1, TXNDC5, PEX26, ZNF587, UGGT1, NUP43, MAVS, CCDC90A, GPBP1L1, PNPT1, HFE, ARPC4, SFXN2, AGMAT, MYO9A, DDX46, NIPBL, NOM1, METTL3, CSE1L, IVD, PSMB2, TFDP2, DHODH, ZNF329, TMEM192, TRAF5, ZNF70, ZNF527, ZNF529, LPP, BECN1, TAF8, TOMM40, DNHD1, CASC5, ICMT, ZNF320, ZNF626, RABEP2, NX…	128	52.2449	184	36425	68283	1.30408	6.77992e-06	0.000520226	0.00909151
UP_SEQ_FEATURE	zinc finger region:C2H2-type 12	ZNF527, ZNF555, ZFP14, ZNF714, ZNF440, ZNF417, ZNF329, ZNF160, ZNF587, ZKSCAN5	10	4.08163	237	312	56268	7.60954	7.87664e-06	0.000369085	0.0118846
SP_PIR_KEYWORDS	phosphoprotein	RPL14, PRR11, CRCP, VPS53, GNL3L, RLIM, ZFYVE20, RNF213, SLC26A2, CBFA2T2, ZKSCAN5, CBX5, CAMKK2, C5ORF25, GOLGA3, SPN, LUC7L3, FLVCR1, F11R, SYNRG, CCDC88B, MPP1, CLMN, TRPM7, FBXL20, SGOL1, LRP2BP, OSGEPL1, GTF2H5, NFAM1, METTL2A, HLTF, ARHGAP26, PURB, RBBP9, IFNAR1, TMEM38B, IFNAR2, KRBA2, H6PD, RIOK3, CCNYL1, RUVBL2, SCN11A, KPNA4, UGGT1, NUP43, MAVS, GPBP1L1, PNPT1, USP4, MYO9A, TPM4, C1ORF5…	87	35.5102	237	19045	80177	1.5454	8.2321e-06	0.000446082	0.0108294
GOTERM_BP_ALL	GO:0060255~regulation of macromolecule metabolic process	MEF2B, ZFP14, RLIM, CBFA2T2, ZKSCAN5, CAMKK2, ZNF677, CBX5, GTF2H2C, SPN, CIITA, ZNF440, NFAM1, GTF2H5, ZNF793, HLTF, GTF2H2, PURB, GTF2H2B, CIAO1, IFNAR2, KRBA2, FAM120B, ZNF714, RUVBL2, MDM4, ZNF587, ZNF555, ZNF468, GPBP1L1, NFYC, PSMB2, TFDP2, ZNF329, TRAF6, ZNF70, VPS36, ERCC4, SOAT1, ZNF527, NACC1, ZNF529, VHL, TAF8, ZNF160, ZNF626, ZNF320, CCNB1, SRFBP1, ZNF417, IKBKB	49	20	179	10885	75572	1.90053	8.99884e-06	0.00105501	0.0145059
SP_PIR_KEYWORDS	disease mutation	CIITA, ARSB, GM2A, VHL, CYCS, HFE, GTF2H5, SLC26A2, ARHGAP26, NIPBL, IVD, H6PD, MMACHC, PEX26, DHODH, ERCC4, NDUFS1	17	6.93878	237	1508	80177	3.81372	1.25313e-05	0.000565841	0.0164845
KEGG_PATHWAY	hsa04514:Cell adhesion molecules (CAMs)	F11R, PECAM1, ESAM, HLA-DOA, SPN	5	2.04082	61	113	44585	32.3408	1.70953e-05	0.000734834	0.0184328
GOTERM_BP_ALL	GO:0006139~nucleobase, nucleoside, nucleotide and nucleic acid metabolic process	MEF2B, ZFP14, RPL14, TRMT2B, CRCP, RLIM, ZKSCAN5, ZNF677, GTF2H2C, ATP5S, NDUFS1, LUC7L3, CIITA, ZNF440, CYCS, NEIL1, ZNF793, GTF2H5, HLTF, GTF2H2, PURB, GTF2H2B, RAD1, SNRNP48, KRBA2, H6PD, ZNF714, FAM120B, RUVBL2, ZNF587, ZNF555, ZNF468, GPBP1L1, PNPT1, NFYC, FCF1, DDX46, NOM1, METTL3, ZNF329, DHODH, TFDP2, ZNF70, VPS36, ERCC4, MARS, ZNF527, NACC1, ZNF529, TAF8, GRSF1, ZNF160, ICMT, ZNF626, ZNF…	61	24.898	179	15308	75572	1.68236	1.87165e-05	0.00199388	0.0301683
SP_PIR_KEYWORDS	Transcription	ZNF555, MEF2B, ZNF468, ZFP14, GPBP1L1, NFYC, CRCP, RLIM, ZKSCAN5, ZNF677, GTF2H2C, ZNF329, TFDP2, ZNF70, VPS36, SS18L1, CIITA, ZNF527, NACC1, ZNF529, ZNF440, TAF8, ZNF160, ZNF793, GTF2H5, HLTF, ZNF626, ZNF320, PURB, GTF2H2, GTF2H2B, SRFBP1, FAM120B, ZNF714, ZNF417, RUVBL2, ZNF587	35	14.2857	237	5335	80177	2.2194	1.89489e-05	0.000733331	0.0249257
GOTERM_BP_ALL	GO:0019222~regulation of metabolic process	MEF2B, ZFP14, RLIM, CBFA2T2, ZKSCAN5, CAMKK2, ZNF677, CBX5, GTF2H2C, SPN, CIITA, ZNF440, NFAM1, GTF2H5, ZNF793, HLTF, GTF2H2, PURB, GTF2H2B, CIAO1, IFNAR2, KRBA2, ZNF714, FAM120B, RUVBL2, MDM4, ZNF587, ZNF555, ZNF468, GPBP1L1, NFYC, DUSP19, PSMB2, TFDP2, ZNF329, TRAF6, ZNF70, VPS36, ERCC4, SOAT1, ZNF527, NACC1, ZNF529, VHL, BECN1, TAF8, ZNF160, ZNF626, ZNF320, CCNB1, SRFBP1, ZNF417, IKBKB	51	20.8163	179	11935	75572	1.80408	2.24413e-05	0.00219126	0.0361713
UP_TISSUE	Colon	ARSB, ZNF529, SLC12A8, TRPM7, CLMN, GPBP1L1, FBXL20, GNPNAT1, USP4, TRMT2B, AP3S2, HFE, DNHD1, NAGPA, PPIA, PEX26, ESAM, RUVBL2, NDUFS1, MARS	20	8.16327	234	1798	65747	3.12536	2.65374e-05	0.000355543	0.0310664
UP_SEQ_FEATURE	zinc finger region:C2H2-type 1; degenerate	ZNF527, ZNF555, ZNF529, ZNF468, ZNF714, ZNF440, ZNF626	7	2.85714	237	137	56268	12.1308	2.65566e-05	0.00116616	0.0400644
UP_TISSUE	Amygdala	SGK494, C1ORF86, PGPEP1, MPP1, RABL5, DNAJC24, CYCS, ZNF329, LRP2BP, GATS, CAMKK2	11	4.4898	234	545	65747	5.67096	2.90192e-05	0.000353449	0.0339713
GOTERM_BP_ALL	GO:0065007~biological regulation	MEF2B, ZFP14, GM2A, RAB5B, RLIM, CBFA2T2, ZKSCAN5, CBX5, ZNF677, CAMKK2, GTF2H2C, RHOF, NDUFS1, SPN, FLVCR1, CIITA, STX2, MPP1, ZNF440, CYCS, NEIL1, ZNF793, GTF2H5, NFAM1, HLTF, ARHGAP26, PURB, RBBP9, GTF2H2, IFNAR1, LRPAP1, GTF2H2B, CIAO1, RAD1, IFNAR2, KRBA2, ZNF714, FAM120B, TXNDC5, RUVBL2, GNB4, MDM4, CTSB, ZNF587, MAVS, ZNF555, ZNF468, GPBP1L1, MUTED, ADRBK2, NFYC, HFE, ASB13, ASB16, MYO9A, …	88	35.9184	179	25717	75572	1.44468	3.04365e-05	0.00274258	0.049055
