# Supplementary material for: Alu elements shape the primate transcriptome by cis-regulation of RNA editing
Source: Genome Biol. 2014 Feb 3;15(2):R28. doi: 10.1186/gb-2014-15-2-r28 (PMC4053975; doi:10.1186/gb-2014-15-2-r28)
Supplement: Additional file 6: Table S5 — Clusters of annotation enriched among genes containing non-Alu editing sites adjacent to edited Alus. [file gb-2014-15-2-r28-S6.xlsx]

## Sheet: clust001_Functional_Editingwith
Annotation Cluster 1	Enrichment Score: 6.40717649966741
Category	Term	Count	%	PValue	Genes	List Total	Pop Hits	Pop Total	Fold Enrichment	Benjamini	FDR
PIR_SUPERFAMILY	PIRSF005559:zinc finger protein ZFP-36	12	4.89796	1.13955e-13	ZNF527, ZNF555, ZNF529, ZFP14, ZNF468, ZNF714, ZNF440, ZNF417, ZNF320, ZNF587, ZNF626, ZNF677	85	173	39572	32.2927	1.10492e-11	1.25711e-10
PROSITE	PS50805:Krueppel-associated box (KRAB) profile.	16	6.53061	1.89074e-13	ZNF527, ZNF555, ZNF529, ZNF468, ZFP14, ZNF440, ZNF160, ZNF793, ZNF320, ZNF626, ZKSCAN5, ZNF677, KRBA2, ZNF714, ZNF417, ZNF587	136	429	56058	15.3731	4.61333e-11	2.44682e-10
PFAM	PF01352:KRAB box	15	6.12245	9.97352e-13	ZNF555, ZNF527, ZNF529, ZNF468, ZFP14, ZNF440, ZNF160, ZNF793, ZNF320, ZNF626, ZKSCAN5, ZNF677, KRBA2, ZNF417, ZNF587	204	397	86374	15.9976	4.70732e-10	1.42453e-09
INTERPRO	IPR001909:Krueppel-associated box	16	6.53061	1.06887e-12	ZNF527, ZNF555, ZNF529, ZNF468, ZFP14, ZNF440, ZNF160, ZNF793, ZNF320, ZNF626, ZKSCAN5, ZNF677, KRBA2, ZNF714, ZNF417, ZNF587	208	488	88185	13.9005	4.74602e-10	1.51357e-09
PFAM	PF01352:KRAB	16	6.53061	1.07714e-12	ZNF527, ZNF555, ZNF529, ZNF468, ZFP14, ZNF440, ZNF160, ZNF793, ZNF320, ZNF626, ZKSCAN5, ZNF677, KRBA2, ZNF714, ZNF417, ZNF587	204	488	86374	13.882	2.54205e-10	1.53855e-09
SMART	SM00349:KRAB	16	6.53061	4.86945e-12	ZNF527, ZNF555, ZNF529, ZNF468, ZFP14, ZNF440, ZNF160, ZNF793, ZNF320, ZNF626, ZKSCAN5, ZNF677, KRBA2, ZNF714, ZNF417, ZNF587	106	488	38862	12.0204	4.62597e-10	5.35251e-09
UP_SEQ_FEATURE	domain:KRAB	16	6.53061	9.66998e-11	ZNF527, ZNF555, ZNF529, ZNF468, ZFP14, ZNF440, ZNF160, ZNF793, ZNF320, ZNF626, ZKSCAN5, ZNF677, KRBA2, ZNF714, ZNF417, ZNF587	237	378	56268	10.0494	2.266e-08	1.45913e-07
UP_SEQ_FEATURE	zinc finger region:C2H2-type 10	16	6.53061	2.97167e-10	ZNF527, ZNF555, ZNF529, ZNF468, ZFP14, ZNF440, ZNF160, ZNF320, ZNF626, ZKSCAN5, ZNF677, ZNF714, ZNF417, ZNF329, ZNF587, ZNF70	237	410	56268	9.26508	5.22271e-08	4.48403e-07
UP_SEQ_FEATURE	zinc finger region:C2H2-type 9	16	6.53061	1.60745e-09	ZNF527, ZNF555, ZNF529, ZNF468, ZFP14, ZNF440, ZNF160, ZNF320, ZNF626, ZKSCAN5, ZNF677, ZNF714, ZNF417, ZNF329, ZNF587, ZNF70	237	464	56268	8.18682	2.26008e-07	2.42552e-06
PANTHER_FAMILY	PTHR23224~ZINC FINGER PROTEINS	17	6.93878	1.94143e-09	ZNF527, ZNF555, ZNF529, ZNF468, ZFP14, ZNF440, ZNF160, ZNF793, ZNF320, ZNF626, ZKSCAN5, ZNF677, ZNF714, ZNF417, ZNF329, ZNF587, ZNF70	207	685	61293	7.3485	3.57222e-07	2.40012e-06
UP_SEQ_FEATURE	zinc finger region:C2H2-type 11	14	5.71429	5.09536e-09	ZNF555, ZNF527, ZNF529, ZNF468, ZFP14, ZNF440, ZNF160, ZNF626, ZNF320, ZNF714, ZNF417, ZNF329, ZNF587, ZNF70	237	358	56268	9.28449	5.97006e-07	7.68852e-06
UP_SEQ_FEATURE	zinc finger region:C2H2-type 8	16	6.53061	8.61016e-09	ZNF527, ZNF555, ZNF529, ZNF468, ZFP14, ZNF440, ZNF160, ZNF320, ZNF626, ZKSCAN5, ZNF677, ZNF714, ZNF417, ZNF329, ZNF587, ZNF70	237	526	56268	7.22183	8.64706e-07	1.29921e-05
PROSITE	PS50157:Zinc finger C2H2 type domain profile.	18	7.34694	1.82881e-08	ZNF527, ZNF555, ZNF529, ZNF468, ZFP14, ZNF440, ZNF160, ZNF793, ZNF320, ZFYVE20, ZNF626, ZKSCAN5, ZNF677, ZNF714, ZNF417, ZNF329, ZNF587, ZNF70	136	1301	56058	5.70288	2.23114e-06	2.36671e-05
UP_SEQ_FEATURE	zinc finger region:C2H2-type 7	16	6.53061	2.83276e-08	ZNF527, ZNF555, ZNF529, ZNF468, ZFP14, ZNF440, ZNF160, ZNF320, ZNF626, ZKSCAN5, ZNF677, ZNF714, ZNF417, ZNF329, ZNF587, ZNF70	237	576	56268	6.59494	2.48929e-06	4.27443e-05
INTERPRO	IPR013087:Zinc finger, C2H2-type/integrase, DNA-binding	17	6.93878	3.22096e-08	ZNF527, ZNF555, ZNF529, ZNF468, ZFP14, ZNF440, ZNF160, ZNF793, ZNF320, ZNF626, ZKSCAN5, ZNF677, ZNF714, ZNF417, ZNF329, ZNF587, ZNF70	208	1197	88185	6.02124	7.15051e-06	4.5608e-05
PROSITE	PS00028:Zinc finger C2H2 type domain signature.	18	7.34694	4.27403e-08	ZNF527, ZNF555, ZNF529, ZNF468, ZFP14, ZNF440, ZNF160, ZNF793, ZNF320, ZFYVE20, ZNF626, ZKSCAN5, ZNF677, ZNF714, ZNF417, ZNF329, ZNF587, ZNF70	136	1380	56058	5.37641	3.47621e-06	5.53115e-05
UP_SEQ_FEATURE	zinc finger region:C2H2-type 6	16	6.53061	9.45551e-08	ZNF527, ZNF555, ZNF529, ZNF468, ZFP14, ZNF440, ZNF160, ZNF320, ZNF626, ZKSCAN5, ZNF677, ZNF714, ZNF417, ZNF329, ZNF587, ZNF70	237	632	56268	6.01058	6.6472e-06	0.000142676
UP_SEQ_FEATURE	zinc finger region:C2H2-type 4	17	6.93878	1.43352e-07	ZNF527, ZNF555, ZNF529, ZNF468, ZFP14, ZNF440, ZNF160, ZNF793, ZNF320, ZNF626, ZKSCAN5, ZNF677, ZNF714, ZNF417, ZNF329, ZNF587, ZNF70	237	748	56268	5.39586	9.16142e-06	0.000216306
INTERPRO	IPR015880:Zinc finger, C2H2-like	19	7.7551	2.54059e-07	ZNF527, ZNF555, ZNF529, ZNF468, ZFP14, ZNF440, ZNF160, ZNF793, ZNF320, ZNF626, ZFYVE20, ZKSCAN5, ZNF677, SF3A3, ZNF714, ZNF417, ZNF329, ZNF587, ZNF70	208	1769	88185	4.55362	3.76e-05	0.00035974
PANTHER_MF_ALL	MF00224:KRAB box transcription factor	17	6.93878	4.30708e-07	ZNF527, ZNF555, ZNF529, ZNF468, ZFP14, ZNF440, ZNF160, ZNF793, ZNF320, ZNF626, ZKSCAN5, ZNF677, ZNF714, ZNF417, ZNF329, ZNF587, ZNF70	158	625	28349	4.88033	5.34063e-05	0.000497356
UP_SEQ_FEATURE	zinc finger region:C2H2-type 3	17	6.93878	5.01608e-07	ZNF527, ZNF555, ZNF529, ZNF468, ZFP14, ZNF440, ZNF160, ZNF793, ZNF320, ZNF626, ZKSCAN5, ZNF677, ZNF714, ZNF417, ZNF329, ZNF587, ZNF70	237	822	56268	4.9101	2.93855e-05	0.000756886
PFAM	PF00096:zf-C2H2	18	7.34694	8.08483e-07	ZNF527, ZNF555, ZNF529, ZNF468, ZFP14, ZNF440, ZNF160, ZNF793, ZNF320, ZFYVE20, ZNF626, ZKSCAN5, ZNF677, ZNF714, ZNF417, ZNF329, ZNF587, ZNF70	204	1717	86374	4.43869	0.000127193	0.00115481
GOTERM_BP_ALL	GO:0006350~transcription	34	13.8776	8.31558e-07	ZNF555, MEF2B, ZNF468, ZFP14, GPBP1L1, NFYC, CRCP, RLIM, ZKSCAN5, ZNF677, GTF2H2C, ZNF329, TFDP2, ZNF70, VPS36, CIITA, ZNF527, NACC1, ZNF529, ZNF440, TAF8, ZNF160, ZNF793, GTF2H5, ZNF626, HLTF, ZNF320, PURB, GTF2H2, GTF2H2B, SRFBP1, FAM120B, ZNF714, ZNF417, RUVBL2, ZNF587	179	5572	75572	2.57618	0.000974942	0.00134054
INTERPRO	IPR007087:Zinc finger, C2H2-type	18	7.34694	8.40245e-07	ZNF527, ZNF555, ZNF529, ZNF468, ZFP14, ZNF440, ZNF160, ZNF793, ZNF320, ZFYVE20, ZNF626, ZKSCAN5, ZNF677, ZNF714, ZNF417, ZNF329, ZNF587, ZNF70	208	1722	88185	4.4317	9.32629e-05	0.00118976
GOTERM_BP_ALL	GO:0045449~regulation of transcription	43	17.551	8.90513e-07	ZNF555, MEF2B, ZNF468, ZFP14, GPBP1L1, NFYC, RLIM, CBFA2T2, ZKSCAN5, CAMKK2, CBX5, ZNF677, GTF2H2C, ZNF329, TFDP2, ZNF70, VPS36, CIITA, ZNF527, NACC1, ZNF529, VHL, ZNF440, TAF8, ZNF160, ZNF793, NFAM1, GTF2H5, HLTF, ZNF626, ZNF320, PURB, GTF2H2, GTF2H2B, CIAO1, IFNAR2, KRBA2, SRFBP1, FAM120B, ZNF714, ZNF417, RUVBL2, MDM4, IKBKB, ZNF587	179	8178	75572	2.21988	0.00052215	0.00143558
PROSITE	PS00028:ZINC_FINGER_C2H2_1	18	7.34694	9.0538e-07	ZNF527, ZNF555, ZNF529, ZNF468, ZFP14, ZNF440, ZNF160, ZNF793, ZNF320, ZFYVE20, ZNF626, ZKSCAN5, ZNF677, ZNF714, ZNF417, ZNF329, ZNF587, ZNF70	136	1717	56058	4.32117	5.52267e-05	0.00117167
SMART	SM00355:ZnF_C2H2	19	7.7551	1.18814e-06	ZNF527, ZNF555, ZNF529, ZNF468, ZFP14, ZNF440, ZNF160, ZNF793, ZNF320, ZNF626, ZFYVE20, ZKSCAN5, ZNF677, SF3A3, ZNF714, ZNF417, ZNF329, ZNF587, ZNF70	106	1769	38862	3.93772	5.64351e-05	0.001306
SP_PIR_KEYWORDS	nucleus	65	26.5306	1.27103e-06	MEF2B, ZFP14, CRCP, GNL3L, RLIM, CBFA2T2, ZKSCAN5, CBX5, ZNF677, GTF2H2C, LUC7L3, SS18L1, NICN1, CIITA, ZNF440, SGOL1, NEIL1, ZNF793, GTF2H5, HLTF, PURB, RBBP9, GTF2H2, GTF2H2B, RAD1, SMU1, SNRNP48, ZNF714, FAM120B, RUVBL2, MDM4, KPNA4, ZNF587, NUP43, ZNF555, ZNF468, GPBP1L1, NFYC, FCF1, DDX46, NIPBL, NOM1, METTL3, CSE1L, PSMB2, ZNF329, TFDP2, TRAF6, ZNF70, VPS36, ERCC4, ZNF527, NACC1, ZNF529, VH…	237	12073	80177	1.82138	0.00011481	0.00167211
GOTERM_BP_ALL	GO:0010556~regulation of macromolecule biosynthetic process	46	18.7755	1.77629e-06	ZNF555, MEF2B, ZNF468, ZFP14, GPBP1L1, NFYC, RLIM, CBFA2T2, ZKSCAN5, CAMKK2, CBX5, ZNF677, GTF2H2C, ZNF329, TFDP2, TRAF6, ZNF70, VPS36, SPN, SOAT1, CIITA, ZNF527, NACC1, ZNF529, VHL, ZNF440, TAF8, ZNF160, ZNF793, GTF2H5, NFAM1, HLTF, ZNF626, ZNF320, PURB, GTF2H2, GTF2H2B, CIAO1, IFNAR2, KRBA2, SRFBP1, FAM120B, ZNF714, ZNF417, RUVBL2, MDM4, IKBKB, ZNF587	179	9322	75572	2.08332	0.000520761	0.0028635
UP_SEQ_FEATURE	zinc finger region:C2H2-type 5	15	6.12245	2.11246e-06	ZNF555, ZNF527, ZNF529, ZNF468, ZFP14, ZNF160, ZNF793, ZNF320, ZNF626, ZKSCAN5, ZNF677, ZNF714, ZNF329, ZNF587, ZNF70	237	706	56268	5.04429	0.000114229	0.0031875
GOTERM_BP_ALL	GO:0019219~regulation of nucleobase, nucleoside, nucleotide and nucleic acid metabolic process	44	17.9592	2.51281e-06	ZNF555, MEF2B, ZNF468, ZFP14, GPBP1L1, NFYC, RLIM, CBFA2T2, ZKSCAN5, CAMKK2, CBX5, ZNF677, GTF2H2C, ZNF329, TFDP2, ZNF70, VPS36, ERCC4, CIITA, ZNF527, NACC1, ZNF529, VHL, ZNF440, TAF8, ZNF160, ZNF793, NFAM1, GTF2H5, HLTF, ZNF626, ZNF320, PURB, GTF2H2, GTF2H2B, CIAO1, IFNAR2, KRBA2, SRFBP1, FAM120B, ZNF714, ZNF417, RUVBL2, MDM4, IKBKB, ZNF587	179	8820	75572	2.10616	0.000589332	0.0040508
UP_SEQ_FEATURE	zinc finger region:C2H2-type 2	16	6.53061	2.55668e-06	ZNF527, ZNF555, ZNF468, ZFP14, ZNF440, ZNF160, ZNF793, ZNF320, ZNF626, ZKSCAN5, ZNF677, ZNF714, ZNF417, ZNF329, ZNF587, ZNF70	237	823	56268	4.61565	0.000128374	0.00385777
GOTERM_BP_ALL	GO:0051171~regulation of nitrogen compound metabolic process	44	17.9592	3.16533e-06	ZNF555, MEF2B, ZNF468, ZFP14, GPBP1L1, NFYC, RLIM, CBFA2T2, ZKSCAN5, CAMKK2, CBX5, ZNF677, GTF2H2C, ZNF329, TFDP2, ZNF70, VPS36, ERCC4, CIITA, ZNF527, NACC1, ZNF529, VHL, ZNF440, TAF8, ZNF160, ZNF793, NFAM1, GTF2H5, HLTF, ZNF626, ZNF320, PURB, GTF2H2, GTF2H2B, CIAO1, IFNAR2, KRBA2, SRFBP1, FAM120B, ZNF714, ZNF417, RUVBL2, MDM4, IKBKB, ZNF587	179	8899	75572	2.08747	0.000618631	0.00510267
SP_PIR_KEYWORDS	zinc-finger	34	13.8776	3.34054e-06	ZNF555, MKRN1, ZNF468, ZFP14, RLIM, ZFYVE20, CBFA2T2, MYO9A, RNF213, ZKSCAN5, ZNF677, GTF2H2C, ZNF329, TRAF6, ZNF70, TRAF5, RASA4, ZNF527, ZNF529, ZNF440, ZNF160, ZNF793, ZNF626, HLTF, ZNF320, GTF2H2, SF3A3, GTF2H2B, SNRNP48, ZNF714, ZNF417, DNAJC24, TRIM58, MDM4, ZNF587, USP45	237	4688	80177	2.45354	0.000226296	0.00439462
GOTERM_BP_ALL	GO:0031323~regulation of cellular metabolic process	51	20.8163	3.65413e-06	MEF2B, ZFP14, RLIM, CBFA2T2, ZKSCAN5, CAMKK2, ZNF677, CBX5, GTF2H2C, SPN, CIITA, ZNF440, NFAM1, GTF2H5, ZNF793, HLTF, GTF2H2, PURB, GTF2H2B, CIAO1, IFNAR2, KRBA2, ZNF714, FAM120B, RUVBL2, MDM4, ZNF587, ZNF555, ZNF468, GPBP1L1, NFYC, DUSP19, PSMB2, TFDP2, ZNF329, TRAF6, ZNF70, VPS36, ERCC4, SOAT1, ZNF527, NACC1, ZNF529, VHL, BECN1, TAF8, ZNF160, ZNF626, ZNF320, CCNB1, SRFBP1, ZNF417, IKBKB	179	11183	75572	1.92539	0.000612141	0.00589062
GOTERM_BP_ALL	GO:0031326~regulation of cellular biosynthetic process	46	18.7755	4.38408e-06	ZNF555, MEF2B, ZNF468, ZFP14, GPBP1L1, NFYC, RLIM, CBFA2T2, ZKSCAN5, CAMKK2, CBX5, ZNF677, GTF2H2C, ZNF329, TFDP2, TRAF6, ZNF70, VPS36, SPN, SOAT1, CIITA, ZNF527, NACC1, ZNF529, VHL, ZNF440, TAF8, ZNF160, ZNF793, GTF2H5, NFAM1, HLTF, ZNF626, ZNF320, PURB, GTF2H2, GTF2H2B, CIAO1, IFNAR2, KRBA2, SRFBP1, FAM120B, ZNF714, ZNF417, RUVBL2, MDM4, IKBKB, ZNF587	179	9642	75572	2.01418	0.00064261	0.00706729
GOTERM_BP_ALL	GO:0009889~regulation of biosynthetic process	46	18.7755	5.33322e-06	ZNF555, MEF2B, ZNF468, ZFP14, GPBP1L1, NFYC, RLIM, CBFA2T2, ZKSCAN5, CAMKK2, CBX5, ZNF677, GTF2H2C, ZNF329, TFDP2, TRAF6, ZNF70, VPS36, SPN, SOAT1, CIITA, ZNF527, NACC1, ZNF529, VHL, ZNF440, TAF8, ZNF160, ZNF793, GTF2H5, NFAM1, HLTF, ZNF626, ZNF320, PURB, GTF2H2, GTF2H2B, CIAO1, IFNAR2, KRBA2, SRFBP1, FAM120B, ZNF714, ZNF417, RUVBL2, MDM4, IKBKB, ZNF587	179	9714	75572	1.99925	0.000694857	0.00859729
UP_SEQ_FEATURE	zinc finger region:C2H2-type 12	10	4.08163	7.87664e-06	ZNF527, ZNF555, ZFP14, ZNF714, ZNF440, ZNF417, ZNF329, ZNF160, ZNF587, ZKSCAN5	237	312	56268	7.60954	0.000369085	0.0118846
GOTERM_BP_ALL	GO:0060255~regulation of macromolecule metabolic process	49	20	8.99884e-06	MEF2B, ZFP14, RLIM, CBFA2T2, ZKSCAN5, CAMKK2, ZNF677, CBX5, GTF2H2C, SPN, CIITA, ZNF440, NFAM1, GTF2H5, ZNF793, HLTF, GTF2H2, PURB, GTF2H2B, CIAO1, IFNAR2, KRBA2, FAM120B, ZNF714, RUVBL2, MDM4, ZNF587, ZNF555, ZNF468, GPBP1L1, NFYC, PSMB2, TFDP2, ZNF329, TRAF6, ZNF70, VPS36, ERCC4, SOAT1, ZNF527, NACC1, ZNF529, VHL, TAF8, ZNF160, ZNF626, ZNF320, CCNB1, SRFBP1, ZNF417, IKBKB	179	10885	75572	1.90053	0.00105501	0.0145059
GOTERM_BP_ALL	GO:0006139~nucleobase, nucleoside, nucleotide and nucleic acid metabolic process	61	24.898	1.87165e-05	MEF2B, ZFP14, RPL14, TRMT2B, CRCP, RLIM, ZKSCAN5, ZNF677, GTF2H2C, ATP5S, NDUFS1, LUC7L3, CIITA, ZNF440, CYCS, NEIL1, ZNF793, GTF2H5, HLTF, GTF2H2, PURB, GTF2H2B, RAD1, SNRNP48, KRBA2, H6PD, ZNF714, FAM120B, RUVBL2, ZNF587, ZNF555, ZNF468, GPBP1L1, PNPT1, NFYC, FCF1, DDX46, NOM1, METTL3, ZNF329, DHODH, TFDP2, ZNF70, VPS36, ERCC4, MARS, ZNF527, NACC1, ZNF529, TAF8, GRSF1, ZNF160, ICMT, ZNF626, ZNF…	179	15308	75572	1.68236	0.00199388	0.0301683
SP_PIR_KEYWORDS	Transcription	35	14.2857	1.89489e-05	ZNF555, MEF2B, ZNF468, ZFP14, GPBP1L1, NFYC, CRCP, RLIM, ZKSCAN5, ZNF677, GTF2H2C, ZNF329, TFDP2, ZNF70, VPS36, SS18L1, CIITA, ZNF527, NACC1, ZNF529, ZNF440, TAF8, ZNF160, ZNF793, GTF2H5, HLTF, ZNF626, ZNF320, PURB, GTF2H2, GTF2H2B, SRFBP1, FAM120B, ZNF714, ZNF417, RUVBL2, ZNF587	237	5335	80177	2.2194	0.000733331	0.0249257
GOTERM_BP_ALL	GO:0019222~regulation of metabolic process	51	20.8163	2.24413e-05	MEF2B, ZFP14, RLIM, CBFA2T2, ZKSCAN5, CAMKK2, ZNF677, CBX5, GTF2H2C, SPN, CIITA, ZNF440, NFAM1, GTF2H5, ZNF793, HLTF, GTF2H2, PURB, GTF2H2B, CIAO1, IFNAR2, KRBA2, ZNF714, FAM120B, RUVBL2, MDM4, ZNF587, ZNF555, ZNF468, GPBP1L1, NFYC, DUSP19, PSMB2, TFDP2, ZNF329, TRAF6, ZNF70, VPS36, ERCC4, SOAT1, ZNF527, NACC1, ZNF529, VHL, BECN1, TAF8, ZNF160, ZNF626, ZNF320, CCNB1, SRFBP1, ZNF417, IKBKB	179	11935	75572	1.80408	0.00219126	0.0361713
UP_SEQ_FEATURE	zinc finger region:C2H2-type 1; degenerate	7	2.85714	2.65566e-05	ZNF527, ZNF555, ZNF529, ZNF468, ZNF714, ZNF440, ZNF626	237	137	56268	12.1308	0.00116616	0.0400644
GOTERM_BP_ALL	GO:0065007~biological regulation	88	35.9184	3.04365e-05	MEF2B, ZFP14, GM2A, RAB5B, RLIM, CBFA2T2, ZKSCAN5, CBX5, ZNF677, CAMKK2, GTF2H2C, RHOF, NDUFS1, SPN, FLVCR1, CIITA, STX2, MPP1, ZNF440, CYCS, NEIL1, ZNF793, GTF2H5, NFAM1, HLTF, ARHGAP26, PURB, RBBP9, GTF2H2, IFNAR1, LRPAP1, GTF2H2B, CIAO1, RAD1, IFNAR2, KRBA2, ZNF714, FAM120B, TXNDC5, RUVBL2, GNB4, MDM4, CTSB, ZNF587, MAVS, ZNF555, ZNF468, GPBP1L1, MUTED, ADRBK2, NFYC, HFE, ASB13, ASB16, MYO9A, …	179	25717	75572	1.44468	0.00274258	0.049055
GOTERM_BP_ALL	GO:0050794~regulation of cellular process	80	32.6531	3.37899e-05	MEF2B, ZFP14, RAB5B, RLIM, CBFA2T2, ZKSCAN5, CBX5, ZNF677, CAMKK2, GTF2H2C, RHOF, SPN, CIITA, STX2, MPP1, ZNF440, CYCS, ZNF793, GTF2H5, NFAM1, HLTF, ARHGAP26, PURB, RBBP9, GTF2H2, IFNAR1, GTF2H2B, RAD1, CIAO1, IFNAR2, KRBA2, ZNF714, FAM120B, TXNDC5, RUVBL2, GNB4, MDM4, CTSB, ZNF587, MAVS, ZNF555, ZNF468, GPBP1L1, MUTED, ADRBK2, NFYC, ASB13, ASB16, MYO9A, DUSP19, PSMB2, ZNF329, TFDP2, HLA-DOA, TRA…	179	22658	75572	1.49065	0.00282715	0.0544584
GOTERM_BP_ALL	GO:0010468~regulation of gene expression	43	17.551	3.47431e-05	ZNF555, MEF2B, ZNF468, ZFP14, GPBP1L1, NFYC, RLIM, CBFA2T2, ZKSCAN5, CAMKK2, CBX5, ZNF677, GTF2H2C, ZNF329, TFDP2, ZNF70, VPS36, CIITA, ZNF527, NACC1, ZNF529, VHL, ZNF440, TAF8, ZNF160, ZNF793, NFAM1, GTF2H5, HLTF, ZNF626, ZNF320, PURB, GTF2H2, GTF2H2B, CIAO1, IFNAR2, KRBA2, SRFBP1, FAM120B, ZNF714, ZNF417, RUVBL2, MDM4, IKBKB, ZNF587	179	9475	75572	1.91601	0.00271327	0.0559943
GOTERM_BP_ALL	GO:0006355~regulation of transcription, DNA-dependent	30	12.2449	4.36454e-05	ZNF555, MEF2B, ZNF468, ZFP14, NFYC, CBFA2T2, ZKSCAN5, ZNF677, CBX5, TFDP2, ZNF70, CIITA, ZNF527, ZNF529, ZNF440, VHL, TAF8, ZNF160, ZNF793, ZNF626, HLTF, ZNF320, PURB, CIAO1, IFNAR2, KRBA2, ZNF714, ZNF417, MDM4, ZNF587	179	5547	75572	2.28334	0.00319471	0.0703371
GOTERM_BP_ALL	GO:0050789~regulation of biological process	83	33.8776	4.44373e-05	MEF2B, ZFP14, RAB5B, RLIM, CBFA2T2, ZKSCAN5, CBX5, ZNF677, CAMKK2, GTF2H2C, RHOF, SPN, FLVCR1, CIITA, STX2, MPP1, ZNF440, CYCS, ZNF793, GTF2H5, NFAM1, HLTF, ARHGAP26, PURB, RBBP9, GTF2H2, IFNAR1, LRPAP1, GTF2H2B, RAD1, CIAO1, IFNAR2, KRBA2, ZNF714, FAM120B, TXNDC5, RUVBL2, GNB4, MDM4, CTSB, ZNF587, MAVS, ZNF555, ZNF468, GPBP1L1, MUTED, ADRBK2, NFYC, ASB13, ASB16, MYO9A, DUSP19, PSMB2, ZNF329, TFD…	179	23986	75572	1.46093	0.00306154	0.0716128
SP_PIR_KEYWORDS	transcription regulation	33	13.4694	4.77923e-05	ZNF555, MEF2B, ZNF468, ZFP14, GPBP1L1, NFYC, RLIM, ZKSCAN5, ZNF677, GTF2H2C, ZNF329, TFDP2, ZNF70, VPS36, SS18L1, CIITA, ZNF527, NACC1, ZNF529, ZNF440, TAF8, ZNF160, GTF2H5, ZNF793, ZNF626, ZNF320, PURB, GTF2H2, GTF2H2B, SRFBP1, FAM120B, ZNF714, ZNF417, RUVBL2, ZNF587	237	5110	80177	2.18471	0.00161769	0.0628558
GOTERM_BP_ALL	GO:0051252~regulation of RNA metabolic process	30	12.2449	6.26771e-05	ZNF555, MEF2B, ZNF468, ZFP14, NFYC, CBFA2T2, ZKSCAN5, ZNF677, CBX5, TFDP2, ZNF70, CIITA, ZNF527, ZNF529, ZNF440, VHL, TAF8, ZNF160, ZNF793, ZNF626, HLTF, ZNF320, PURB, CIAO1, IFNAR2, KRBA2, ZNF714, ZNF417, MDM4, ZNF587	179	5661	75572	2.23736	0.00407626	0.100993
GOTERM_CC_ALL	GO:0005634~nucleus	70	28.5714	7.33156e-05	MEF2B, ZFP14, CRCP, GNL3L, RLIM, CBFA2T2, ZKSCAN5, CBX5, ZNF677, GTF2H2C, LUC7L3, SS18L1, NICN1, CIITA, ZNF440, SGOL1, CYCS, NEIL1, ZNF793, GTF2H5, HLTF, PURB, RBBP9, GTF2H2, TMEM38B, GTF2H2B, RAD1, SMU1, SNRNP48, ZNF714, FAM120B, RUVBL2, MDM4, KPNA4, ZNF587, NUP43, ZNF555, ZNF468, GPBP1L1, USP4, NFYC, FCF1, DDX46, NIPBL, NOM1, METTL3, CSE1L, PSMB2, ZNF329, TFDP2, ZNF70, VPS36, ERCC4, ZNF527, NAC…	184	16936	68283	1.53385	0.00449163	0.0982717
GOTERM_BP_ALL	GO:0080090~regulation of primary metabolic process	46	18.7755	8.47593e-05	ZNF555, MEF2B, ZNF468, ZFP14, GPBP1L1, NFYC, RLIM, CBFA2T2, ZKSCAN5, CAMKK2, CBX5, ZNF677, GTF2H2C, PSMB2, ZNF329, TFDP2, ZNF70, VPS36, ERCC4, CIITA, ZNF527, NACC1, ZNF529, VHL, ZNF440, TAF8, ZNF160, ZNF793, GTF2H5, NFAM1, HLTF, ZNF626, ZNF320, PURB, GTF2H2, GTF2H2B, CIAO1, CCNB1, IFNAR2, KRBA2, SRFBP1, FAM120B, ZNF714, ZNF417, RUVBL2, MDM4, IKBKB, ZNF587	179	10848	75572	1.79026	0.00521933	0.136552
GOTERM_BP_ALL	GO:0034641~cellular nitrogen compound metabolic process	63	25.7143	0.000413124	MEF2B, ZFP14, RPL14, TRMT2B, CRCP, RLIM, ZKSCAN5, ZNF677, GTF2H2C, ATP5S, NDUFS1, LUC7L3, CIITA, ZNF440, CYCS, NEIL1, ZNF793, GTF2H5, HLTF, GTF2H2, PURB, GTF2H2B, RAD1, SNRNP48, KRBA2, H6PD, ZNF714, FAM120B, RUVBL2, ZNF587, ZNF555, ZNF468, GPBP1L1, PNPT1, NFYC, AZIN1, AGMAT, FCF1, DDX46, NOM1, METTL3, ZNF329, DHODH, TFDP2, ZNF70, VPS36, ERCC4, MARS, ZNF527, NACC1, ZNF529, TAF8, GRSF1, ZNF160, ICM…	179	17757	75572	1.49789	0.0217907	0.663917
PANTHER_MF_ALL	MF00222:Zinc finger transcription factor	18	7.34694	0.000431592	ZNF527, ZNF555, ZNF529, NACC1, ZNF468, ZFP14, ZNF440, ZNF160, ZNF793, ZNF320, ZNF626, ZKSCAN5, ZNF677, ZNF714, ZNF417, ZNF329, ZNF587, ZNF70	158	1216	28349	2.65595	0.0264095	0.497246
UP_SEQ_FEATURE	zinc finger region:C2H2-type 13	7	2.85714	0.000683057	ZNF555, ZFP14, ZNF714, ZNF417, ZNF160, ZNF587, ZKSCAN5	237	249	56268	6.67439	0.0263333	1.02574
SP_PIR_KEYWORDS	zinc	38	15.5102	0.000720561	ZNF555, MKRN1, ZNF468, ZFP14, ZFYVE20, RLIM, CBFA2T2, MYO9A, RNF213, ZKSCAN5, ZNF677, GTF2H2C, ZNF329, TRAF6, ZNF70, TRAF5, RASA4, MARS, ZNF527, ZNF529, LPP, TRPM7, ZNF440, ZNF160, OSGEPL1, ZNF793, ZNF626, HLTF, ZNF320, GTF2H2, SF3A3, GTF2H2B, SNRNP48, ZNF714, ZNF417, DNAJC24, TRIM58, MDM4, ZNF587, USP45	237	7253	80177	1.77242	0.0176017	0.943808
GOTERM_MF_ALL	GO:0003677~DNA binding	34	13.8776	0.000967153	ZNF555, MEF2B, ZNF468, ZFP14, GPBP1L1, NFYC, CBFA2T2, ZKSCAN5, ZNF677, GTF2H2C, ZNF329, TFDP2, ZNF70, ERCC4, LUC7L3, CIITA, ZNF527, ZNF529, ZNF440, TAF8, ZNF160, NEIL1, ZNF793, GTF2H5, HLTF, ZNF626, ZNF320, PURB, GTF2H2, GTF2H2B, RAD1, KRBA2, ZNF714, ZNF417, RUVBL2, ZNF587	199	7930	83934	1.80838	0.123022	1.34394
Annotation Cluster 2	Enrichment Score: 5.517387045503814
Category	Term	Count	%	PValue	Genes	List Total	Pop Hits	Pop Total	Fold Enrichment	Benjamini	FDR
GOTERM_CC_ALL	GO:0043231~intracellular membrane-bounded organelle	119	48.5714	4.23693e-07	MEF2B, HM13, VPS53, IL17RD, CBX5, GTF2H2C, SS18L1, LUC7L3, CIITA, ZNF440, SGOL1, NEIL1, ZNF793, GTF2H2B, RAD1, TXNDC5, PEX26, ZNF587, UGGT1, NUP43, MAVS, CCDC90A, GPBP1L1, PNPT1, HFE, ARPC4, SFXN2, AGMAT, NOM1, NIPBL, DDX46, METTL3, CSE1L, IVD, PSMB2, TFDP2, DHODH, ZNF329, TMEM192, ZNF70, ZNF527, ZNF529, BECN1, LPP, TAF8, CASC5, TOMM40, ICMT, ZNF320, ZNF626, RABEP2, NXN, PPIA, ZNF417, SPCS3, SYTL…	184	31489	68283	1.40244	0.000130065	0.000568171
GOTERM_CC_ALL	GO:0043227~membrane-bounded organelle	119	48.5714	4.68015e-07	MEF2B, HM13, VPS53, IL17RD, CBX5, GTF2H2C, SS18L1, LUC7L3, CIITA, ZNF440, SGOL1, NEIL1, ZNF793, GTF2H2B, RAD1, TXNDC5, PEX26, ZNF587, UGGT1, NUP43, MAVS, CCDC90A, GPBP1L1, PNPT1, HFE, ARPC4, SFXN2, AGMAT, NOM1, NIPBL, DDX46, METTL3, CSE1L, IVD, PSMB2, TFDP2, DHODH, ZNF329, TMEM192, ZNF70, ZNF527, ZNF529, BECN1, LPP, TAF8, CASC5, TOMM40, ICMT, ZNF320, ZNF626, RABEP2, NXN, PPIA, ZNF417, SPCS3, SYTL…	184	31538	68283	1.40026	7.18377e-05	0.000627606
SP_PIR_KEYWORDS	nucleus	65	26.5306	1.27103e-06	MEF2B, ZFP14, CRCP, GNL3L, RLIM, CBFA2T2, ZKSCAN5, CBX5, ZNF677, GTF2H2C, LUC7L3, SS18L1, NICN1, CIITA, ZNF440, SGOL1, NEIL1, ZNF793, GTF2H5, HLTF, PURB, RBBP9, GTF2H2, GTF2H2B, RAD1, SMU1, SNRNP48, ZNF714, FAM120B, RUVBL2, MDM4, KPNA4, ZNF587, NUP43, ZNF555, ZNF468, GPBP1L1, NFYC, FCF1, DDX46, NIPBL, NOM1, METTL3, CSE1L, PSMB2, ZNF329, TFDP2, TRAF6, ZNF70, VPS36, ERCC4, ZNF527, NACC1, ZNF529, VH…	237	12073	80177	1.82138	0.00011481	0.00167211
GOTERM_CC_ALL	GO:0043229~intracellular organelle	128	52.2449	6.27756e-06	MEF2B, HM13, RPL14, VPS53, IL17RD, CBX5, GTF2H2C, LUC7L3, SS18L1, CIITA, ZNF440, SGOL1, NEIL1, ZNF793, GTF2H2B, RAD1, TXNDC5, PEX26, ZNF587, UGGT1, NUP43, MAVS, CCDC90A, GPBP1L1, PNPT1, HFE, ARPC4, SFXN2, AGMAT, MYO9A, DDX46, NIPBL, NOM1, METTL3, CSE1L, IVD, PSMB2, TFDP2, DHODH, ZNF329, TMEM192, TRAF5, ZNF70, ZNF527, ZNF529, LPP, BECN1, TAF8, TOMM40, DNHD1, CASC5, ICMT, ZNF320, ZNF626, RABEP2, NX…	184	36382	68283	1.30562	0.000642199	0.00841789
GOTERM_CC_ALL	GO:0043226~organelle	128	52.2449	6.77992e-06	MEF2B, HM13, RPL14, VPS53, IL17RD, CBX5, GTF2H2C, LUC7L3, SS18L1, CIITA, ZNF440, SGOL1, NEIL1, ZNF793, GTF2H2B, RAD1, TXNDC5, PEX26, ZNF587, UGGT1, NUP43, MAVS, CCDC90A, GPBP1L1, PNPT1, HFE, ARPC4, SFXN2, AGMAT, MYO9A, DDX46, NIPBL, NOM1, METTL3, CSE1L, IVD, PSMB2, TFDP2, DHODH, ZNF329, TMEM192, TRAF5, ZNF70, ZNF527, ZNF529, LPP, BECN1, TAF8, TOMM40, DNHD1, CASC5, ICMT, ZNF320, ZNF626, RABEP2, NX…	184	36425	68283	1.30408	0.000520226	0.00909151
GOTERM_CC_ALL	GO:0005634~nucleus	70	28.5714	7.33156e-05	MEF2B, ZFP14, CRCP, GNL3L, RLIM, CBFA2T2, ZKSCAN5, CBX5, ZNF677, GTF2H2C, LUC7L3, SS18L1, NICN1, CIITA, ZNF440, SGOL1, CYCS, NEIL1, ZNF793, GTF2H5, HLTF, PURB, RBBP9, GTF2H2, TMEM38B, GTF2H2B, RAD1, SMU1, SNRNP48, ZNF714, FAM120B, RUVBL2, MDM4, KPNA4, ZNF587, NUP43, ZNF555, ZNF468, GPBP1L1, USP4, NFYC, FCF1, DDX46, NIPBL, NOM1, METTL3, CSE1L, PSMB2, ZNF329, TFDP2, ZNF70, VPS36, ERCC4, ZNF527, NAC…	184	16936	68283	1.53385	0.00449163	0.0982717
Annotation Cluster 3	Enrichment Score: 3.3851431460879176
Category	Term	Count	%	PValue	Genes	List Total	Pop Hits	Pop Total	Fold Enrichment	Benjamini	FDR
SP_PIR_KEYWORDS	protein transport	16	6.53061	0.000317091	SYNRG, RAB5B, SNX14, AP3S2, VPS53, TOMM40, ZFYVE20, AP4S1, RABEP2, CSE1L, PEX26, KPNA4, NUP43, VPS36, SNX31, GGA2	237	1793	80177	3.01885	0.00855771	0.416353
GOTERM_BP_ALL	GO:0046907~intracellular transport	17	6.93878	0.000365865	ARSB, SYNRG, STX2, MUTED, AP3S2, TOMM40, ICMT, ZFYVE20, AP4S1, NAGPA, CSE1L, GSK3B, TXNDC5, PEX26, KPNA4, SYTL1, GGA2, GOLGA3	179	2540	75572	2.82568	0.0202324	0.588179
GOTERM_BP_ALL	GO:0006886~intracellular protein transport	13	5.30612	0.00060265	SYNRG, STX2, AP3S2, TOMM40, ICMT, AP4S1, NAGPA, CSE1L, GSK3B, PEX26, KPNA4, SYTL1, GGA2	179	1654	75572	3.3183	0.0290336	0.967112
